# Supplementary material for: EpiDiverse Toolkit: a pipeline suite for the analysis of bisulfite sequencing data in ecological plant epigenetics
Source: NAR Genom Bioinform. 2021 Nov 12;3(4):lqab106. doi: 10.1093/nargab/lqab106 (PMC8598301; doi:10.1093/nargab/lqab106)
Supplement: lqab106_Supplemental_Files [file lqab106_supplemental_files.zip › Supplementary Tables.xlsx]

## Sheet: Table S1
Table S1. Default configuration for pipeline resource allocation, as optimised for performance using population datasets from the EpiDiverse consortium.
pipeline	process	CPUs	RAM (Gb)	Time (h)	Retries	errorStrategy
WGBS	erne_bs5_indexing	2	2	8	3	finish
WGBS	segemehl_indexing	2	2	8	3	finish
WGBS	read_trimming	2	2	8	3	finish
WGBS	read_merging	2	0.25	2	3	finish
WGBS	fastqc	2	0.25	2	3	ignore
WGBS	erne_bs5	8	1	6	3	finish
WGBS	segemehl	8	8	12	3	finish
WGBS	erne_bs5_processing	4	14	8	3	finish
WGBS	segemehl_processing	2	2	8	3	finish
WGBS	bam_merging	2	2	8	3	finish
WGBS	bam_subsetting	2	2	10	3	finish
WGBS	bam_statistics	2	2	10	3	ignore
WGBS	bam_filtering	2	2	8	3	finish
WGBS	bam_processing	2	2	8	3	finish
WGBS	Picard_MarkDuplicates	2	10	10	3	finish
WGBS	MethylDackel	2	2	1	3	ignore
WGBS	conversion_rate_estimation	2	2	1	3	ignore
SNP	preprocessing	2	1	3	3	finish
SNP	masking	8	4	3	3	finish
SNP	extracting	2	1	1	3	finish
SNP	khmer	8	4	1	3	finish
SNP	kwip	8	4	1	3	finish
SNP	clustering	2	0.5	1	3	finish
SNP	sorting	2	1	1	3	finish
SNP	freebayes	8	8	4	3	finish
SNP	bcftools	2	1	1	3	finish
SNP	plot_vcfstats	2	1	1	3	ignore
DMR	preprocessing	2	2	3	3	finish
DMR	bedtools_unionbedg	2	2	3	3	finish
DMR	metilene	4	4	3	3	finish
DMR	distributions	2	8	3	3	ignore
DMR	heatmaps	2	8	3	3	ignore
EWAS	parsing	2	1	1	3	finish
EWAS	filtering	2	1	1	3	finish
EWAS	bedtools_unionbedg	2	1	3	3	finish
EWAS	bedtools_filtering	2	1	3	3	finish
EWAS	bedtools_sorting	2	1	3	3	finish
EWAS	bedtools_intersect	2	1	1	3	finish
EWAS	filter_regions	2	1	1	3	finish
EWAS	bedtools_merge	2	1	1	3	finish
EWAS	average_over_regions	2	1	1	3	finish
EWAS	tabix	2	1	1	3	finish
EWAS	bcftools	2	1	3	3	finish
EWAS	vcftools_extract	2	1	1	3	finish
EWAS	split_scaffolds	2	1	1	3	finish
EWAS	GEM_Emodel	2	1	1	3	finish
EWAS	GEM_Gmodel	2	1	1	3	finish
EWAS	GEM_GxEmodel	2	1	1	3	finish
EWAS	calculate_FDR	8	8	4	3	finish
EWAS	qqPlot	2	1	1	3	ignore
EWAS	manhattan	2	1	1	3	ignore
EWAS	dotPlot	2	1	1	3	ignore
EWAS	topKplots	2	1	1	3	ignore

## Sheet: Table S2
Table S2. Sample IDs for test data used herein alongside corresponding BioSample IDs from each source.
Sample ID	Population ID	EpiDiverse BioSample ID	ENA BioSample ID	ENA Sample ID	Flavonol content (RAU)
DE_06	7_Germany1	PN_DE_01_06_R1_GG0_M1	SAMEA8748782	ERS6428355	2.0766
DE_08	7_Germany1	PN_DE_01_08_R1_GG0_M1	SAMEA8748783	ERS6428356	2.0677
DE_10	7_Germany1	PN_DE_01_10_R1_GG0_M1	SAMEA8748784	ERS6428357	2.067
DE_14	7_Germany1	PN_DE_01_14_R1_GG0_M1	SAMEA8748785	ERS6428358	2.1589
DE_15	7_Germany1	PN_DE_01_15_R1_GG0_M1	SAMEA8748786	ERS6428359	2.0462
DE_22	7_Germany1	PN_DE_01_22_R1_GG0_M1	SAMEA8748787	ERS6428360	2.0627
DE_29	7_Germany1	PN_DE_01_29_R1_GG0_M1	SAMEA8748788	ERS6428361	2.0462
DE_31	7_Germany1	PN_DE_01_31_R1_GG0_M1	SAMEA8748789	ERS6428362	2.0906
DE_35	7_Germany1	PN_DE_01_35_R1_GG0_M1	SAMEA8748790	ERS6428363	2.047
DE_38	7_Germany1	PN_DE_01_38_R1_GG0_M1	SAMEA8748791	ERS6428364	2.0655
DE_41	7_Germany1	PN_DE_01_41_R1_GG0_M1	SAMEA8748792	ERS6428365	2.086
DE_44	7_Germany1	PN_DE_01_44_R1_GG0_M1	SAMEA8748793	ERS6428366	2.1136
DE_53	7_Germany1	PN_DE_01_53_R1_GG0_M1	SAMEA8748794	ERS6428367	2.0974
LT_01	11_Lithuania	PN_LT_01_01_R1_GG0_M1	SAMEA8748795	ERS6428368	2.1048
LT_02	11_Lithuania	PN_LT_01_02_R1_GG0_M1	SAMEA8748796	ERS6428369	2.1332
LT_03	11_Lithuania	PN_LT_01_03_R1_GG0_M1	SAMEA8748797	ERS6428370	2.0676
LT_04	11_Lithuania	PN_LT_01_04_R1_GG0_M1	SAMEA8748798	ERS6428371	2.0973
LT_06	11_Lithuania	PN_LT_01_06_R1_GG0_M1	SAMEA8748799	ERS6428372	2.0311
LT_08	11_Lithuania	PN_LT_01_08_R1_GG0_M1	SAMEA8748800	ERS6428373	2.0488
LT_09	11_Lithuania	PN_LT_01_09_R1_GG0_M1	SAMEA8748801	ERS6428374	2.1162
LT_10	11_Lithuania	PN_LT_01_10_R1_GG0_M1	SAMEA8748802	ERS6428375	2.0572
LT_11	11_Lithuania	PN_LT_01_11_R1_GG0_M1	SAMEA8748803	ERS6428376	2.1089
LT_12	11_Lithuania	PN_LT_01_12_R1_GG0_M1	SAMEA8748804	ERS6428377	2.027

## Sheet: Table S3
Table S3. Mapping rates and statistics following alignment of each sample ID.
Sample ID	Coverage mean	Coverage std	GC (%)	MAPQ mean	Insert size median	Mapping rate (%)
DE_06	42.4052	392.135	20.57	31.1706	251	80.0846
DE_08	40.7155	364.404	19.09	31.4648	278	78.7159
DE_10	67.8285	571.658	20.21	31.2181	265	79.3981
DE_14	51.2281	562.758	19.88	31.2488	281	78.9456
DE_15	42.0477	440.477	19.44	31.3961	255	79.1304
DE_22	57.481	491.05	19.29	31.5475	279	80.1259
DE_29	51.3746	527.569	18.78	31.4676	275	79.5471
DE_31	47.8517	507.018	20.14	31.3189	290	79.5583
DE_35	55.8217	580.14	19.49	31.386	281	79.1873
DE_38	47.8475	454.604	18.6	31.7652	298	78.6801
DE_41	51.9054	409.543	17.69	31.6759	283	79.8778
DE_44	47.0129	463.939	18.45	31.7356	298	78.3841
DE_53	45.0258	463.831	19.5	31.3536	265	80.0152
LT_01	45.7048	334.441	20	31.1625	288	80.4382
LT_02	49.5437	375.683	17.39	31.9592	306	78.4798
LT_03	61.6454	403.116	18.79	31.5053	285	80.0087
LT_04	68.849	605.78	19.31	31.4382	304	78.8421
LT_06	39.3022	241.132	19.56	31.3095	288	80.2654
LT_08	57.3679	492.208	18.8	31.4725	294	78.9977
LT_09	40.0476	398.567	20.06	31.3958	311	79.5609
LT_10	48.611	495.021	19.84	31.4199	287	79.9929
LT_11	50.7153	309.285	18.9	31.4729	291	79.8572
LT_12	42.5623	285.603	19.74	31.3432	288	80.4112

## Sheet: Table S4
Table S4. Variant call statistics based on SNPs derived from each sample ID.
Sample ID	Quality mean	Total SNPs	Total SNPs >Q30	HET >Q30	HOM_ALT >Q30
DE_06	88.9807	5366790	1642804	1567189	69702
DE_08	86.3533	5556293	1707419	1644010	57341
DE_10	116.87	6744159	1819294	1759382	53599
DE_14	97.4837	6003765	1727345	1665968	55497
DE_15	90.2033	5550426	1717896	1652390	59519
DE_22	108.893	6433500	1834306	1776232	51668
DE_29	102.286	5842854	1769678	1711097	52449
DE_31	99.8607	5410602	1715803	1656139	53755
DE_35	102.398	6322524	1799111	1741238	51569
DE_38	115.69	5431628	1716934	1628262	81978
DE_41	112.451	5788919	1766240	1700666	59437
DE_44	112.292	5342651	1699989	1612481	80947
DE_53	83.3884	6084371	1719430	1657586	55750
LT_01	81.5103	6041528	1692450	1631418	55172
LT_02	118.138	5906939	1646025	1528249	110021
LT_03	105.009	7012975	1847655	1791053	50174
LT_04	113.826	7111847	1846668	1790624	49609
LT_06	76.022	5577906	1688523	1627604	55033
LT_08	99.8122	6751161	1811809	1754904	50531
LT_09	83.0865	5299932	1677741	1616930	54940
LT_10	95.3294	5932038	1766125	1706058	53922
LT_11	95.3136	6356469	1804313	1745892	51948
LT_12	85.7821	5677422	1737042	1676629	54279

## Sheet: Table S5
Table S5. Significant DMRs (q<0.05) derived in CG context from the pairwise comparison of discrete groups obtained following hierarchical clustering.
Chrom.	Start	End	Length	CG sites	Meth. diff.	q value
MT	216300	216351	51	10	-0.117733	0.013852
scaffold_1	23768	23962	194	10	0.189809	0.011184
scaffold_1	24628	25124	496	19	0.206013	0.0086946
scaffold_1	27896	28044	148	10	0.332187	0.000268
scaffold_1	31832	32059	227	14	0.326672	0.00037001
scaffold_1	62726	63091	365	19	-0.370464	1.8204e-10
scaffold_1	333364	333652	288	22	-0.314606	2.5651e-13
scaffold_1	409247	409812	565	17	-0.129702	0.045543
scaffold_1	410520	410751	231	10	0.425133	1.5788e-07
scaffold_1	422596	422660	64	10	0.44235	1.3031e-07
scaffold_1	530497	530586	89	19	0.100139	9.28e-07
scaffold_1	922895	923073	178	22	0.110205	0.00010103
scaffold_1	951882	952129	247	14	-0.142143	0.013644
scaffold_1	954796	954989	193	16	-0.351854	6.5019e-09
scaffold_1	973086	973175	89	10	0.384817	1.6112e-05
scaffold_1	1013990	1014310	320	16	0.258719	0.00032678
scaffold_1	1189635	1189772	137	12	0.181966	0.0023625
scaffold_1	1317758	1317939	181	26	-0.305383	2.9715e-16
scaffold_1	1324766	1325063	297	15	-0.366034	1.4944e-08
scaffold_1	1367487	1367687	200	16	0.131125	0.00076703
scaffold_1	1441910	1442140	230	10	0.219717	2.802e-05
scaffold_1	1504266	1504561	295	14	0.377331	6.7769e-07
scaffold_1	1618920	1619163	243	13	-0.269833	3.2982e-05
scaffold_1	1709401	1709583	182	12	-0.296168	3.7749e-05
scaffold_1	1749848	1750035	187	10	0.34863	0.00017555
scaffold_1	2133703	2133898	195	16	0.330135	2.0056e-06
scaffold_1	2169429	2169790	361	12	0.381681	3.5821e-11
scaffold_1	2193351	2193602	251	17	0.227318	6.3706e-07
scaffold_1	2218147	2218359	212	10	0.354872	5.0434e-09
scaffold_1	2218396	2218567	171	10	0.150407	0.0027715
scaffold_1	2322094	2322179	85	10	0.368213	1.4541e-06
scaffold_1	2478584	2478743	159	10	0.166818	0.0004394
scaffold_1	2594242	2594617	375	16	0.145966	0.001562
scaffold_1	2692353	2692566	213	10	0.338067	0.00073453
scaffold_1	2695930	2696236	306	10	0.178605	0.012755
scaffold_1	2752896	2753328	432	12	0.188293	0.0085087
scaffold_1	2777713	2777824	111	10	-0.34385	0.00011374
scaffold_1	2984191	2984365	174	10	0.25995	0.02311
scaffold_1	3056861	3056888	27	10	-0.258101	0.00021528
scaffold_1	3116615	3116820	205	14	-0.391595	4.2323e-09
scaffold_1	3199479	3199826	347	20	0.147323	0.00014653
scaffold_1	3242579	3242913	334	17	-0.301016	3.5245e-06
scaffold_1	3249444	3249590	146	10	-0.23965	0.00015512
scaffold_1	3336214	3336340	126	12	0.123689	0.00043219
scaffold_1	3581668	3581756	88	13	0.124498	0.0017064
scaffold_1	3604558	3604861	303	12	0.211111	0.0030433
scaffold_1	3746546	3746894	348	14	-0.455934	2.3773e-10
scaffold_1	3938876	3939164	288	10	0.11125	0.040654
scaffold_1	3954844	3954929	85	10	-0.157312	0.037477
scaffold_1	3986903	3987053	150	16	-0.447542	1.5249e-14
scaffold_1	4041568	4041672	104	12	-0.157347	9.3061e-06
scaffold_1	4117743	4117907	164	10	0.137267	0.048898
scaffold_1	4149872	4150161	289	10	0.232733	0.0095516
scaffold_1	4183207	4183366	159	14	0.342488	8.1738e-10
scaffold_1	4188767	4189096	329	14	0.198514	0.00018764
scaffold_1	4269077	4269384	307	10	0.26042	0.031834
scaffold_1	4272107	4272209	102	10	0.142017	0.047895
scaffold_1	4290767	4290943	176	10	0.154717	0.015485
scaffold_1	4307765	4307887	122	10	0.175967	0.023042
scaffold_1	4334664	4334733	69	20	-0.116621	0.0003221
scaffold_1	4344246	4344367	121	10	-0.166783	0.011848
scaffold_1	4390460	4390542	82	13	0.103628	5.0857e-08
scaffold_1	4550624	4550864	240	16	0.247395	1.0846e-06
scaffold_1	4586126	4586284	158	10	-0.325545	0.00010682
scaffold_1	4661510	4661588	78	10	0.190733	0.0015495
scaffold_1	4684239	4684384	145	10	0.435283	9.3991e-06
scaffold_1	4694384	4694536	152	10	0.116153	0.036017
scaffold_1	4732540	4732835	295	10	0.219817	0.043342
scaffold_1	4751072	4751235	163	23	0.11242	8.4653e-10
scaffold_1	4845703	4845790	87	12	-0.228231	0.0074569
scaffold_1	5008500	5008660	160	10	0.106617	0.0025074
scaffold_1	5009844	5010087	243	16	-0.27363	3.0282e-05
scaffold_1	5090653	5090826	173	18	-0.331296	4.9455e-08
scaffold_1	5116604	5117042	438	16	0.363594	7.5418e-08
scaffold_1	5317532	5317627	95	12	0.109979	6.2979e-07
scaffold_1	5616677	5616926	249	10	-0.186536	0.0091894
scaffold_1	5700582	5701028	446	26	-0.149745	0.023319
scaffold_1	5822415	5822567	152	14	0.19101	3.773e-05
scaffold_1	5901326	5901588	262	10	0.3208	0.0002956
scaffold_1	5916518	5916737	219	14	0.21456	0.014751
scaffold_1	6143192	6143400	208	14	0.223335	0.0017218
scaffold_1	6216845	6217052	207	10	0.1956	0.0045515
scaffold_1	6465773	6466051	278	20	-0.301183	5.8627e-07
scaffold_1	6467106	6467251	145	18	-0.499201	4.4822e-16
scaffold_1	6472460	6472585	125	10	-0.264167	0.00094433
scaffold_1	6489476	6489907	431	18	0.379009	2.3944e-15
scaffold_1	6492581	6492651	70	12	0.312833	4.2957e-07
scaffold_1	6639920	6640256	336	10	0.488933	1.5765e-10
scaffold_1	6642351	6642396	45	10	0.107854	0.01033
scaffold_1	6841291	6841440	149	10	0.529293	8.0284e-11
scaffold_1	6996375	6996455	80	14	-0.233583	0.0046108
scaffold_1	7094823	7095132	309	17	-0.267735	1.3377e-06
scaffold_1	7417615	7418245	630	30	0.120544	0.037156
scaffold_1	7500540	7500740	200	12	-0.150222	0.0048406
scaffold_1	7521779	7521923	144	10	-0.26155	0.00021151
scaffold_1	7547512	7547612	100	10	0.116923	0.044678
scaffold_1	7754297	7754463	166	14	-0.113649	7.6421e-05
scaffold_1	7789077	7789239	162	10	-0.267727	0.00040262
scaffold_1	7828451	7828644	193	10	0.134906	1.5637e-05
scaffold_1	7888450	7888716	266	28	-0.301265	3.8807e-09
scaffold_1	7888914	7889466	552	11	-0.250212	0.0075383
scaffold_1	8035269	8035348	79	10	-0.2461	0.0029012
scaffold_1	8069681	8069944	263	16	-0.20413	0.00040531
scaffold_1	8070811	8071162	351	49	-0.311763	3.329e-113
scaffold_1	8086660	8087043	383	22	-0.405614	1.6936e-15
scaffold_1	8250661	8250722	61	12	0.209399	6.5958e-07
scaffold_1	8382354	8382607	253	12	0.109861	0.01445
scaffold_1	8467074	8467311	237	10	-0.234162	0.00023709
scaffold_1	8846988	8847208	220	10	0.245717	0.029062
scaffold_1	8907624	8907797	173	14	0.270905	0.00058057
scaffold_1	9295585	9295935	350	21	0.104368	7.3137e-09
scaffold_1	9526245	9526659	414	12	0.106389	0.00055139
scaffold_1	9792724	9793003	279	12	0.139236	0.018701
scaffold_1	9854613	9854791	178	10	0.211667	0.011358
scaffold_1	9906489	9906675	186	12	0.275167	0.0044986
scaffold_1	9989240	9989434	194	10	0.414829	1.2653e-06
scaffold_1	10531867	10532249	382	17	0.16731	0.011957
scaffold_1	10765045	10765061	16	10	-0.258297	0.0040947
scaffold_1	10769583	10769822	239	16	-0.144162	0.00032134
scaffold_1	10901993	10902046	53	10	0.185703	0.0091127
scaffold_1	11056458	11056793	335	10	0.124896	5.5492e-05
scaffold_1	11057865	11058106	241	15	0.295151	5.2408e-11
scaffold_1	11059207	11059265	58	13	0.102095	0.00021918
scaffold_1	11324262	11324326	64	12	0.237444	0.028209
scaffold_1	11357162	11357235	73	10	0.215636	0.0072582
scaffold_1	11395430	11395551	121	12	-0.170125	0.012616
scaffold_1	11485343	11485489	146	10	0.10212	0.0015112
scaffold_1	11581555	11581848	293	18	-0.103491	0.019522
scaffold_1	11915862	11916267	405	22	-0.11443	7.129e-05
scaffold_1	11951775	11951925	150	10	0.165467	0.036698
scaffold_1	11989344	11989665	321	18	0.105677	0.00095704
scaffold_1	12045073	12045593	520	14	0.30069	1.2851e-07
scaffold_1	12088330	12088504	174	10	0.100325	7.6169e-06
scaffold_1	12121049	12121240	191	10	0.217033	2.488e-05
scaffold_1	12293542	12293722	180	10	-0.296666	0.0016624
scaffold_1	12312759	12312985	226	10	0.219617	0.012866
scaffold_1	12499094	12499181	87	10	-0.348217	2.6444e-05
scaffold_1	12692955	12693089	134	18	0.265981	5.9844e-06
scaffold_1	12694212	12694331	119	10	-0.273233	0.0021031
scaffold_1	12726519	12726631	112	10	0.213333	0.02055
scaffold_1	12844550	12844742	192	10	0.21705	0.00046284
scaffold_1	12944637	12945016	379	10	0.328133	0.00066981
scaffold_1	13126258	13126274	16	10	0.141883	0.010731
scaffold_1	13287904	13288073	169	10	0.231966	9.5989e-05
scaffold_1	13403994	13404180	186	12	-0.278465	0.0024938
scaffold_1	13519957	13520137	180	10	0.322267	4.4821e-11
scaffold_1	13532903	13533099	196	10	0.134356	0.00040612
scaffold_1	13579921	13580246	325	33	-0.131887	0.0086946
scaffold_1	13814472	13814734	262	12	-0.461097	2.6433e-09
scaffold_1	13887454	13887762	308	14	0.100658	0.0053107
scaffold_1	14050354	14050685	331	10	-0.280867	0.012281
scaffold_1	14075961	14076142	181	12	0.165528	0.00877
scaffold_1	14194678	14195080	402	10	0.151233	0.021988
scaffold_1	14249035	14249198	163	12	-0.179042	0.031523
scaffold_1	14267812	14267960	148	14	0.311584	5.5407e-07
scaffold_1	14367231	14367358	127	12	0.407889	2.5219e-09
scaffold_1	14407486	14407678	192	10	0.166	0.02523
scaffold_1	14462932	14463166	234	10	0.321099	0.00052095
scaffold_1	14582632	14582886	254	14	0.115138	7.4313e-05
scaffold_1	14753259	14753506	247	10	0.124667	0.0069475
scaffold_1	14805330	14805456	126	10	0.3353	1.296e-09
scaffold_1	14822016	14822157	141	15	-0.123533	3.6781e-05
scaffold_1	14890617	14890854	237	16	0.237385	0.00075592
scaffold_1	14957621	14958201	580	41	-0.164869	2.2385e-05
scaffold_1	15248740	15248857	117	10	0.113458	0.000457
scaffold_1	15289929	15290086	157	16	0.11478	0.019514
scaffold_1	15419769	15419938	169	12	0.109507	0.023388
scaffold_1	15422773	15423173	400	26	0.365548	2.9362e-16
scaffold_1	15441133	15441447	314	10	0.346167	0.00060442
scaffold_1	15499160	15499685	525	24	0.103966	0.00012744
scaffold_1	15663113	15663281	168	10	0.330767	8.4165e-05
scaffold_1	15676945	15677209	264	16	0.135865	2.8922e-07
scaffold_1	15740295	15740358	63	10	-0.363283	2.4039e-05
scaffold_1	15782861	15782973	112	12	-0.230945	0.036273
scaffold_1	16043563	16043979	416	16	0.124177	0.0073547
scaffold_1	16187767	16187969	202	10	0.154029	0.0029038
scaffold_1	16204116	16204300	184	10	0.102833	0.011829
scaffold_1	16213770	16213982	212	18	-0.693642	4.7838e-32
scaffold_1	16221743	16222067	324	26	-0.115612	0.0086042
scaffold_1	16315163	16315957	794	38	0.120782	0.028592
scaffold_1	16576224	16576386	162	10	0.2594	0.0010456
scaffold_1	16651061	16651154	93	16	0.150323	0.0044561
scaffold_1	16781035	16781120	85	10	0.12065	0.034045
scaffold_1	16845302	16845438	136	10	0.211167	0.017382
scaffold_1	16951683	16951951	268	18	0.187111	0.0024778
scaffold_1	17026224	17026396	172	10	0.125635	0.0044213
scaffold_1	17049646	17049796	150	10	0.361694	2.9982e-05
scaffold_1	17101904	17102136	232	10	-0.149283	0.010785
scaffold_1	17102968	17103451	483	12	-0.168944	0.022701
scaffold_1	17203746	17203936	190	10	-0.164933	0.028591
scaffold_1	17313044	17313167	123	10	0.344267	5.8994e-05
scaffold_1	17365973	17366192	219	10	-0.200378	0.0012638
scaffold_1	17563487	17563794	307	10	0.175033	0.0083136
scaffold_1	17611887	17611989	102	11	-0.413936	4.9167e-08
scaffold_1	17613773	17613973	200	14	-0.174474	0.024009
scaffold_1	17614111	17614312	201	16	-0.546813	1.4012e-29
scaffold_1	17719317	17719423	106	10	0.437958	5.4601e-13
scaffold_1	18172365	18172704	339	22	0.135333	0.021627
scaffold_1	18348045	18348434	389	26	-0.191203	0.00050076
scaffold_1	18348494	18349118	624	47	-0.108354	0.01269
scaffold_1	18412753	18412907	154	12	-0.215707	0.0033855
scaffold_1	18429239	18429415	176	14	-0.209762	0.01243
scaffold_1	18466596	18466815	219	10	-0.2241	0.012905
scaffold_1	18559117	18559344	227	12	-0.206667	0.0055747
scaffold_1	18576401	18576650	249	16	0.501844	5.2523e-16
scaffold_1	18628413	18628637	224	14	0.112583	1.8606e-05
scaffold_1	19016761	19016932	171	13	0.176628	0.01308
scaffold_1	19073070	19073244	174	14	-0.242401	0.00021237
scaffold_1	19126686	19126915	229	16	-0.239865	1.7328e-05
scaffold_1	19214013	19214154	141	10	-0.368283	3.3254e-05
scaffold_1	19306230	19306451	221	12	0.143514	0.041881
scaffold_1	19325929	19326067	138	12	0.129459	0.024537
scaffold_1	19427773	19427881	108	14	0.218972	1.2541e-08
scaffold_1	19784779	19785139	360	10	-0.309085	9.2785e-06
scaffold_1	19816246	19816307	61	10	0.177233	0.0015473
scaffold_1	19826832	19827051	219	22	-0.390273	8.4879e-12
scaffold_1	19975351	19975492	141	10	0.219917	0.0083873
scaffold_1	19982857	19983059	202	18	-0.17225	0.0022104
scaffold_1	20080994	20081156	162	14	-0.250253	0.0018592
scaffold_1	20085375	20085574	199	10	0.108933	0.0089735
scaffold_1	20189432	20189541	109	10	0.113585	0.035104
scaffold_1	20248666	20248991	325	15	0.107851	2.1099e-05
scaffold_1	20342710	20342924	214	10	0.365719	5.2107e-05
scaffold_1	20347470	20347793	323	16	0.19974	0.012942
scaffold_1	20407419	20407511	92	10	0.356633	0.00010428
scaffold_1	20505455	20505641	186	22	-0.355517	1.4563e-16
scaffold_1	20577850	20577955	105	16	-0.20328	0.00014777
scaffold_1	20847094	20847240	146	14	0.160634	0.016573
scaffold_1	20895748	20895954	206	10	0.314117	0.00030968
scaffold_1	20993128	20993546	418	28	-0.151652	0.032686
scaffold_1	21050236	21050716	480	32	-0.243992	6.1061e-12
scaffold_1	21073395	21073700	305	12	0.124949	0.03349
scaffold_1	21147639	21147786	147	10	-0.261168	0.043689
scaffold_1	21286708	21286811	103	12	0.11904	0.00034084
scaffold_1	21360279	21360553	274	14	0.2595	0.00051522
scaffold_1	21533786	21533798	12	10	-0.168183	0.02469
scaffold_1	21543022	21543265	243	17	0.130239	3.3239e-05
scaffold_1	21812280	21812748	468	18	-0.220505	0.00093335
scaffold_1	21813350	21813503	153	10	0.118583	0.04474
scaffold_1	21880087	21880425	338	10	-0.257567	0.0049758
scaffold_1	21954504	21954811	307	12	0.262083	0.00055614
scaffold_1	22139672	22139730	58	10	0.131566	3.0632e-05
scaffold_1	22167501	22167802	301	10	0.397633	6.6826e-09
scaffold_1	22319744	22319972	228	10	-0.181533	0.00023816
scaffold_1	22359226	22359354	128	19	0.110136	2.9481e-06
scaffold_1	22510198	22510255	57	10	0.20775	0.01714
scaffold_1	22666402	22666498	96	10	0.25455	0.043057
scaffold_1	22666536	22666748	212	15	-0.298067	3.691e-05
scaffold_1	22894471	22894759	288	10	0.201033	0.014095
scaffold_1	22917908	22918057	149	12	0.150768	0.045176
scaffold_1	22921095	22921162	67	10	0.11275	3.4067e-07
scaffold_1	23070907	23071186	279	22	-0.159598	1.5443e-06
scaffold_1	23088170	23088446	276	12	0.255404	0.011957
scaffold_1	23224207	23224401	194	18	-0.280095	2.428e-05
scaffold_1	23387254	23387482	228	10	0.159022	0.01743
scaffold_1	23437375	23437569	194	10	0.25345	0.00096841
scaffold_1	23450512	23450761	249	26	-0.265256	5.9212e-10
scaffold_1	23454780	23454879	99	10	0.42935	7.442e-08
scaffold_1	23579666	23579873	207	18	0.207947	0.012875
scaffold_1	23735345	23735631	286	20	-0.414992	1.4563e-16
scaffold_1	24136258	24136452	194	10	0.267283	0.00053337
scaffold_1	24394247	24394674	427	18	-0.169236	0.014797
scaffold_1	24479568	24479706	138	10	0.182883	0.0017688
scaffold_1	24821909	24822030	121	10	-0.125217	0.0015495
scaffold_1	25164296	25164752	456	36	-0.145334	1.3033e-10
scaffold_1	25245182	25245420	238	16	0.270052	0.0020398
scaffold_1	25251963	25252095	132	10	0.178633	0.0039897
scaffold_1	25271094	25271259	165	18	0.199167	6.3749e-07
scaffold_1	25353437	25353655	218	10	0.140283	0.020301
scaffold_1	25581720	25581983	263	12	0.254139	0.0097664
scaffold_1	25607481	25607630	149	20	0.19787	3.2543e-05
scaffold_1	25701096	25701227	131	10	-0.206567	0.028353
scaffold_1	25715344	25715546	202	10	-0.166417	0.0062756
scaffold_1	25784992	25785323	331	10	0.324483	0.0007931
scaffold_1	25836705	25836951	246	10	0.308417	0.00091679
scaffold_1	25854426	25854476	50	14	0.24944	2.0756e-07
scaffold_1	25856230	25856490	260	12	-0.231667	0.013764
scaffold_1	26089012	26089220	208	10	0.379905	3.6342e-05
scaffold_1	26104923	26105057	134	10	0.337589	3.1191e-10
scaffold_1	26173635	26174174	539	16	-0.256804	4.155e-05
scaffold_1	26407761	26407923	162	10	-0.172933	0.00023066
scaffold_1	26415701	26415910	209	12	-0.583159	6.8496e-15
scaffold_1	26547032	26547319	287	12	0.104986	0.046242
scaffold_1	26551473	26551628	155	10	0.1184	0.0027714
scaffold_1	26644541	26644606	65	10	0.224721	0.030731
scaffold_1	26695178	26695194	16	10	0.216917	0.0044031
scaffold_1	26830238	26830429	191	10	-0.378787	5.3724e-10
scaffold_1	26971676	26971811	135	12	0.457028	2.4749e-08
scaffold_1	27021643	27021743	100	10	0.472844	6.5773e-11
scaffold_1	27022111	27022317	206	12	0.444056	8.1891e-11
scaffold_1	27026904	27027027	123	12	-0.272639	0.00011595
scaffold_1	27050587	27050850	263	12	0.413444	1.4859e-06
scaffold_1	27070822	27071253	431	20	-0.176425	0.021755
scaffold_1	27110257	27110411	154	14	-0.207881	0.044162
scaffold_1	27157633	27157889	256	17	-0.181162	0.0001366
scaffold_1	27160208	27160345	137	12	-0.642158	2.154e-18
scaffold_1	27300797	27301021	224	10	0.116283	0.016009
scaffold_1	27519827	27520051	224	10	-0.13985	0.024271
scaffold_1	27716719	27717553	834	30	0.166981	3.3721e-07
scaffold_1	27754420	27754706	286	12	-0.171111	0.0092846
scaffold_1	27831335	27831807	472	17	0.105125	4.3278e-05
scaffold_1	27863694	27863974	280	14	0.605534	6.5021e-21
scaffold_1	27949622	27949954	332	10	0.1889	0.039162
scaffold_1	28008822	28009120	298	16	-0.357	4.0258e-07
scaffold_1	28016062	28016197	135	10	-0.494023	4.7407e-10
scaffold_1	28167778	28167916	138	10	0.593947	1.3793e-12
scaffold_1	28351663	28351934	271	10	0.107869	0.00024567
scaffold_1	28402539	28402673	134	10	0.120653	0.0030809
scaffold_1	28414996	28415418	422	21	-0.17467	6.5371e-06
scaffold_1	28510030	28510115	85	10	-0.239583	0.00092212
scaffold_1	28627790	28627864	74	10	0.1086	0.015876
scaffold_1	28680467	28680500	33	10	-0.191667	0.024854
scaffold_1	29079107	29079293	186	10	0.14465	0.0015214
scaffold_1	29216606	29217013	407	26	-0.215911	7.3466e-10
scaffold_1	29217481	29217839	358	18	-0.211037	1.8905e-06
scaffold_1	29276107	29276301	194	10	-0.131253	0.0071696
scaffold_1	29411098	29411328	230	10	-0.179217	0.022795
scaffold_1	29420867	29420926	59	10	0.24087	2.5174e-07
scaffold_1	29541027	29541292	265	14	-0.166298	0.04564
scaffold_1	29677126	29677269	143	10	0.205333	0.010221
scaffold_1	29763896	29764018	122	10	0.239917	0.02135
scaffold_1	29971887	29971953	66	10	0.1425	0.0045277
scaffold_1	30000255	30000428	173	18	-0.563435	5.9802e-26
scaffold_1	30029106	30029319	213	20	-0.382602	4.3713e-12
scaffold_1	30186762	30187033	271	27	-0.253211	3.2248e-06
scaffold_1	30227438	30227756	318	10	0.319467	0.0038778
scaffold_1	30236397	30236615	218	14	0.545119	5.2453e-18
scaffold_1	30292545	30292862	317	10	0.108303	0.0099358
scaffold_1	30392328	30392413	85	10	0.293733	5.8117e-07
scaffold_1	30601538	30601743	205	10	-0.1754	0.0090908
scaffold_1	30813947	30814087	140	10	0.103917	0.02718
scaffold_1	30870840	30870940	100	10	-0.18643	0.032302
scaffold_1	30921113	30921250	137	10	0.120961	0.00013166
scaffold_1	30962826	30963006	180	10	0.4096	4.6205e-09
scaffold_1	31032171	31032362	191	16	-0.204867	5.9903e-09
scaffold_1	31090700	31090907	207	12	0.495306	3.8673e-11
scaffold_1	31238785	31238856	71	10	0.190383	0.0062582
scaffold_1	31253251	31253482	231	20	-0.128577	0.012214
scaffold_1	31396467	31396900	433	10	0.430076	5.2633e-07
scaffold_1	31401850	31402024	174	15	-0.446784	7.1515e-12
scaffold_1	31540756	31541044	288	14	-0.343345	6.1269e-07
scaffold_1	31572253	31572558	305	15	0.107938	3.2482e-06
scaffold_1	31612119	31612186	67	14	0.107963	0.03377
scaffold_1	31778974	31779223	249	10	0.179629	0.0069178
scaffold_1	31809528	31809960	432	22	-0.149311	4.2269e-05
scaffold_1	31836852	31837030	178	14	-0.410912	2.4604e-12
scaffold_1	31876020	31876130	110	10	0.29475	0.003549
scaffold_1	31949004	31949192	188	12	0.120097	0.00011333
scaffold_1	32041791	32041932	141	16	0.101438	0.0011648
scaffold_1	32072607	32072708	101	12	0.114486	0.00045734
scaffold_1	32166987	32167096	109	10	-0.248054	0.014718
scaffold_1	32217281	32217322	41	12	-0.101528	0.011977
scaffold_1	32697652	32697984	332	10	0.105478	1.2864e-05
scaffold_1	32700081	32700394	313	16	0.27699	2.7858e-05
scaffold_1	32721755	32721796	41	10	0.347233	2.2792e-08
scaffold_1	32737280	32737456	176	14	0.507667	3.8527e-19
scaffold_1	32827741	32827965	224	10	-0.256059	0.014504
scaffold_1	32882128	32882282	154	10	-0.18845	0.022151
scaffold_1	32883315	32883590	275	14	-0.168624	0.020537
scaffold_1	32883746	32884044	298	18	-0.218194	0.0053334
scaffold_1	32904969	32905136	167	10	0.266268	0.00011515
scaffold_1	32964157	32964266	109	16	0.404323	9.8745e-09
scaffold_1	33050123	33050499	376	12	-0.269736	1.5897e-10
scaffold_1	33164296	33164535	239	10	0.313861	0.00048415
scaffold_1	33165138	33165386	248	10	0.253107	0.039362
scaffold_1	33170420	33170530	110	10	0.135842	1.7665e-05
scaffold_1	33170624	33170870	246	12	0.263462	8.2114e-13
scaffold_1	33172714	33172963	249	22	0.126258	0.00016644
scaffold_1	33212024	33212215	191	18	-0.477828	7.3505e-15
scaffold_1	33259933	33260294	361	36	-0.692746	5.6853e-78
scaffold_1	33261957	33262309	352	11	-0.332591	0.00077587
scaffold_1	33292028	33292076	48	10	-0.119962	0.033027
scaffold_1	33365806	33365873	67	10	-0.493883	1.348e-10
scaffold_1	33690092	33690140	48	10	0.121347	0.0097215
scaffold_1	33696964	33696999	35	10	0.152625	0.019328
scaffold_10	1574	1791	217	12	0.297583	9.9502e-05
scaffold_10	103712	103918	206	10	-0.129469	0.02552
scaffold_10	166510	166735	225	10	0.303241	3.3539e-06
scaffold_10	215115	215852	737	17	-0.182579	0.045644
scaffold_10	220878	221101	223	10	0.392733	1.4038e-07
scaffold_10	380926	381054	128	10	0.118866	0.013335
scaffold_10	527684	527793	109	12	0.561958	6.2096e-17
scaffold_10	617550	617896	346	10	-0.2087	0.033591
scaffold_10	705825	705891	66	14	-0.275381	1.5974e-06
scaffold_10	708027	708191	164	12	0.334417	8.7962e-05
scaffold_10	821623	821791	168	10	0.364867	1.643e-07
scaffold_10	1124838	1124891	53	13	-0.222231	0.0032326
scaffold_10	1149209	1149409	200	10	0.208328	0.042607
scaffold_10	1224786	1224982	196	10	-0.14284	0.0097815
scaffold_10	1228448	1228481	33	10	0.151883	0.011891
scaffold_10	1296391	1296580	189	13	0.141731	0.03329
scaffold_10	1398053	1398229	176	10	0.16686	0.0038835
scaffold_10	1555217	1555502	285	10	-0.203118	0.025378
scaffold_10	1563550	1563758	208	10	0.311715	8.7553e-05
scaffold_10	1572093	1572367	274	16	0.112401	0.0010911
scaffold_10	1592654	1592907	253	10	0.2272	1.0045e-08
scaffold_10	1593310	1593871	561	44	-0.113295	3.0918e-08
scaffold_10	1593988	1594040	52	15	-0.103507	0.0073175
scaffold_10	1594040	1594207	167	25	-0.182958	2.165e-08
scaffold_10	1602338	1602515	177	10	-0.24615	0.0019874
scaffold_10	1694112	1694337	225	12	0.342853	1.3017e-07
scaffold_10	1713905	1714150	245	18	0.130852	0.011946
scaffold_10	1714264	1714350	86	13	0.255331	0.0076629
scaffold_10	1724816	1724975	159	10	0.205583	2.8783e-05
scaffold_10	1739009	1739155	146	10	0.13345	0.021815
scaffold_10	1864516	1864774	258	16	0.126384	0.00031056
scaffold_10	2046576	2046778	202	10	-0.218669	0.00017697
scaffold_10	2500962	2500978	16	10	-0.369483	5.1755e-13
scaffold_10	2615805	2615883	78	15	-0.283433	1.8306e-06
scaffold_10	2645346	2645787	441	31	-0.109116	0.0064033
scaffold_10	2674417	2674541	124	12	0.845038	1.8401e-33
scaffold_10	2717533	2717668	135	10	0.349977	0.0001873
scaffold_10	2774491	2774856	365	10	0.100614	0.007108
scaffold_10	2913891	2914216	325	14	-0.502536	2.1186e-15
scaffold_10	3095498	3096019	521	22	0.346763	1.416e-08
scaffold_10	3224908	3225138	230	22	-0.306216	1.4474e-07
scaffold_10	3226175	3226402	227	10	-0.534251	2.7396e-14
scaffold_10	3272949	3273131	182	10	0.303521	0.006687
scaffold_10	3287839	3287911	72	10	0.120689	2.1225e-05
scaffold_10	3471760	3471899	139	10	-0.106717	0.0046633
scaffold_10	3480390	3480803	413	24	0.228163	4.8882e-06
scaffold_10	3539211	3539460	249	25	-0.42027	1.7387e-20
scaffold_10	3540234	3540286	52	10	-0.17038	0.00057834
scaffold_10	3544639	3544853	214	14	0.252561	2.5282e-06
scaffold_10	3562261	3562774	513	10	0.109051	0.012112
scaffold_10	3583852	3583962	110	26	-0.361472	1.0077e-33
scaffold_10	3584843	3585071	228	10	-0.179281	0.00032148
scaffold_10	3603420	3603728	308	27	-0.259742	3.3057e-14
scaffold_10	3604290	3604836	546	25	-0.273119	2.9746e-09
scaffold_10	3673569	3673818	249	34	-0.102776	1.7019e-08
scaffold_10	3724245	3724318	73	13	0.109686	2.0118e-07
scaffold_10	3734597	3734685	88	12	0.195528	3.3141e-05
scaffold_10	3828568	3828755	187	10	0.103235	0.0024821
scaffold_10	3868931	3869303	372	21	0.1702	0.0037678
scaffold_10	4067697	4067832	135	16	-0.281279	0.00045955
scaffold_10	4123663	4123732	69	10	-0.106834	0.021797
scaffold_10	4155598	4155720	122	10	0.31184	0.014028
scaffold_10	4229396	4229604	208	10	0.11635	0.00044061
scaffold_10	4321224	4321403	179	12	-0.226213	0.00054607
scaffold_10	4344039	4344254	215	10	-0.237167	0.040391
scaffold_10	4344412	4344466	54	10	-0.266667	0.0014883
scaffold_10	4366995	4367228	233	14	0.149845	0.0017307
scaffold_10	4367696	4368043	347	16	0.19924	2.7406e-12
scaffold_10	4434089	4434189	100	10	-0.231815	0.00020803
scaffold_10	4547862	4548000	138	10	-0.268867	0.0070488
scaffold_10	4557538	4557707	169	12	0.106971	0.0079843
scaffold_10	4569360	4569806	446	22	-0.192783	4.4875e-05
scaffold_10	4923726	4923973	247	10	0.184549	0.0066545
scaffold_10	5090673	5090769	96	10	-0.129283	0.0011484
scaffold_10	5157290	5157706	416	10	0.12525	0.038688
scaffold_10	5182056	5182358	302	12	0.10537	0.028511
scaffold_10	5398085	5398168	83	10	0.209864	0.021408
scaffold_10	5399021	5399175	154	12	0.251848	3.2135e-08
scaffold_10	5399285	5399554	269	10	0.351054	3.4089e-06
scaffold_10	5829699	5829993	294	10	-0.262483	6.1266e-07
scaffold_10	5832517	5832690	173	10	-0.246233	0.028442
scaffold_10	6076624	6076690	66	10	0.105984	0.0048062
scaffold_10	6200450	6200663	213	10	0.279886	0.0050965
scaffold_10	6333355	6333399	44	10	-0.3393	0.00034477
scaffold_10	6540862	6541046	184	10	0.166791	0.025839
scaffold_10	6949494	6949733	239	10	0.149968	0.0408
scaffold_10	7322832	7323072	240	10	0.1005	0.020286
scaffold_10	7683272	7683405	133	17	0.10302	4.5859e-07
scaffold_10	7711996	7712178	182	10	0.11454	0.0011099
scaffold_10	7971007	7971315	308	10	0.106382	0.00080052
scaffold_10	7977479	7977676	197	10	0.100438	0.002312
scaffold_10	8034325	8034528	203	10	-0.2458	0.012063
scaffold_10	8316058	8316153	95	13	0.122121	0.0010448
scaffold_10	8443203	8443256	53	18	0.124756	2.9991e-12
scaffold_10	8447557	8447807	250	12	-0.206139	0.012281
scaffold_10	8449538	8449749	211	16	0.194209	7.0983e-07
scaffold_10	8457161	8457349	188	12	-0.104292	0.013753
scaffold_10	8477678	8477831	153	14	0.233119	2.8672e-06
scaffold_10	8568093	8568163	70	10	-0.132417	0.013186
scaffold_10	8578164	8578266	102	10	0.159137	0.0028713
scaffold_10	9082346	9082465	119	10	0.102451	0.027129
scaffold_10	9208791	9208998	207	12	0.514236	5.6511e-12
scaffold_10	9302314	9302528	214	24	-0.295453	3.1304e-11
scaffold_10	9510904	9511045	141	12	0.148319	0.00060926
scaffold_10	9522280	9522561	281	12	0.286373	0.0048288
scaffold_10	9746280	9746323	43	10	0.309983	9.2707e-07
scaffold_10	9901196	9901281	85	10	-0.24323	0.0010926
scaffold_10	10150977	10151205	228	14	0.137154	0.044628
scaffold_10	10368080	10368273	193	10	0.168241	0.005174
scaffold_10	10496892	10497029	137	13	0.119046	0.0027714
scaffold_10	10808104	10808317	213	12	0.323708	2.2901e-06
scaffold_10	10949351	10949522	171	10	0.230317	0.002782
scaffold_10	11096847	11097340	493	17	0.121416	0.0011794
scaffold_10	11243672	11243910	238	16	0.398166	1.3495e-07
scaffold_10	11253895	11254011	116	12	0.131074	3.7615e-05
scaffold_10	11400975	11401381	406	13	0.186466	1.9372e-08
scaffold_10	11515376	11515488	112	10	-0.204443	0.039897
scaffold_10	11578163	11578348	185	10	0.153719	0.015071
scaffold_10	11603691	11603854	163	12	0.350972	2.2813e-06
scaffold_10	11606785	11606961	176	10	0.214991	0.0018948
scaffold_10	11618787	11618917	130	13	-0.133667	0.00085142
scaffold_10	11893938	11894057	119	10	-0.321001	7.2396e-05
scaffold_10	11905648	11905854	206	10	0.173167	0.013315
scaffold_10	11957615	11957740	125	10	-0.126256	0.0056986
scaffold_10	11963166	11963193	27	10	-0.28455	0.0012335
scaffold_10	11992933	11993006	73	10	0.202349	0.0046138
scaffold_10	12016956	12017159	203	14	0.141905	0.0025614
scaffold_10	12142096	12142282	186	14	0.101679	1.7753e-05
scaffold_100	8759	8889	130	14	-0.211786	0.0015823
scaffold_100	44449	44581	132	10	0.134025	0.017812
scaffold_100	127789	128189	400	16	-0.341604	1.3821e-06
scaffold_100	129100	129218	118	10	-0.273317	9.8144e-05
scaffold_1009	5555	5626	71	10	-0.216488	0.049668
scaffold_101	89646	89780	134	17	0.10214	0.014925
scaffold_1012	5884	6210	326	12	0.300562	0.0007104
scaffold_1014	8686	8877	191	10	0.354583	4.8882e-06
scaffold_1016	4702	4928	226	12	-0.165261	0.00017931
scaffold_102	5612	5742	130	12	-0.291056	0.00010618
scaffold_102	30098	30205	107	20	0.107668	1.0917e-09
scaffold_1025	4848	4942	94	10	0.105932	4.4758e-06
scaffold_1025	7858	7952	94	10	0.319801	0.021033
scaffold_1026	134	442	308	10	0.309156	3.3172e-05
scaffold_104	58423	58567	144	12	-0.415886	8.3314e-07
scaffold_107	19453	19885	432	21	-0.110643	0.0034563
scaffold_107	85074	85537	463	10	0.150755	0.0021803
scaffold_108	65806	66279	473	17	-0.408964	2.1261e-11
scaffold_108	66279	67527	1248	61	-0.709404	3.329e-113
scaffold_108	67601	67737	136	12	-0.375587	4.5137e-08
scaffold_108	139210	139630	420	26	-0.268554	2.7822e-15
scaffold_1080	8882	9135	253	10	0.284183	2.9505e-07
scaffold_109	2715	2972	257	17	0.10295	9.0802e-05
scaffold_11	115927	115985	58	10	-0.13335	0.0030818
scaffold_11	201887	202421	534	24	-0.379351	3.2975e-20
scaffold_11	255879	256121	242	10	0.13115	0.0095846
scaffold_11	388893	389118	225	10	0.153888	0.011128
scaffold_11	675446	675645	199	10	0.173477	0.0031361
scaffold_11	701019	701163	144	13	0.100447	5.2148e-05
scaffold_11	945801	946162	361	12	-0.257653	0.0034176
scaffold_11	1227047	1227195	148	10	-0.327603	0.00068
scaffold_11	1264882	1265049	167	10	-0.285394	0.0022963
scaffold_11	1306955	1307152	197	10	-0.42495	4.5137e-08
scaffold_11	1631357	1631626	269	10	-0.450833	1.6555e-07
scaffold_11	1673908	1674159	251	10	0.166513	0.019344
scaffold_11	1723621	1723709	88	15	0.109297	3.4433e-06
scaffold_11	1788245	1788355	110	12	0.106025	8.8531e-08
scaffold_11	1905775	1905864	89	12	0.115764	0.015423
scaffold_11	2085947	2086148	201	14	-0.24769	0.0060189
scaffold_11	2154720	2154875	155	10	-0.411167	1.7227e-06
scaffold_11	2155680	2155831	151	14	-0.510726	3.7721e-13
scaffold_11	2420525	2420817	292	10	0.184489	0.033297
scaffold_11	2462915	2463142	227	16	0.155645	1.369e-06
scaffold_11	2492946	2493041	95	10	0.139281	0.034934
scaffold_11	2508715	2508906	191	10	0.540583	3.6915e-10
scaffold_11	2513246	2513467	221	12	0.367026	0.00016529
scaffold_11	2684492	2684782	290	10	0.178175	0.0056464
scaffold_11	2734574	2734817	243	21	0.183674	0.0026112
scaffold_11	2789812	2790121	309	12	-0.249861	1.5348e-06
scaffold_11	2790515	2790645	130	12	-0.109624	0.047227
scaffold_11	2809358	2809819	461	13	0.142628	0.00070468
scaffold_11	3185538	3185646	108	10	0.260002	0.0024548
scaffold_11	3204142	3204219	77	10	-0.243667	0.00076344
scaffold_11	3440651	3440746	95	10	0.368833	6.99e-05
scaffold_11	3758751	3759085	334	10	-0.215783	0.00049064
scaffold_11	3808239	3808682	443	30	-0.181582	0.0012412
scaffold_11	3893047	3893290	243	14	-0.336969	1.0271e-06
scaffold_11	4033888	4033981	93	10	-0.17075	0.00043635
scaffold_11	4063095	4063259	164	10	0.153583	0.0099105
scaffold_11	4111778	4111931	153	10	0.11305	0.017526
scaffold_11	4274870	4274889	19	10	0.154133	0.044459
scaffold_11	4320675	4320727	52	10	0.317342	0.0026411
scaffold_11	4321935	4322013	78	10	0.18325	1.917e-07
scaffold_11	4451518	4451797	279	10	0.132758	0.0012815
scaffold_11	4455754	4456065	311	24	0.113049	0.0001593
scaffold_11	4456264	4456381	117	10	0.15205	6.924e-07
scaffold_11	4473262	4473662	400	14	-0.615708	5.8572e-21
scaffold_11	4560186	4560357	171	10	0.27145	0.0049697
scaffold_11	4603667	4603784	117	10	0.48115	1.2517e-15
scaffold_11	4718149	4718211	62	10	-0.19365	0.03521
scaffold_11	4719411	4719600	189	10	-0.182094	0.019585
scaffold_11	4745617	4745899	282	18	0.208864	0.00032678
scaffold_11	4785349	4785687	338	10	-0.395092	4.2744e-06
scaffold_11	4845506	4845586	80	10	0.412336	3.1742e-05
scaffold_11	5089162	5089772	610	19	-0.144973	0.004046
scaffold_11	5290098	5290135	37	14	-0.256596	1.2413e-15
scaffold_11	5315551	5315996	445	18	-0.174889	7.9097e-05
scaffold_11	5330004	5330115	111	10	0.125145	0.016026
scaffold_11	5425440	5425611	171	12	0.31125	0.0001075
scaffold_11	5427031	5427140	109	12	0.449528	8.6176e-14
scaffold_11	5428061	5428234	173	10	0.251583	0.0016042
scaffold_11	5456046	5456127	81	10	0.263833	0.0032648
scaffold_11	5682185	5682358	173	10	0.262283	4.5351e-05
scaffold_11	5687830	5687995	165	10	0.236512	0.0014945
scaffold_11	5726801	5726848	47	10	0.108867	0.00024856
scaffold_11	5895227	5895400	173	14	0.104786	0.0015161
scaffold_11	5962965	5963637	672	22	0.181254	5.3657e-06
scaffold_11	5989282	5989458	176	10	-0.248067	0.00011448
scaffold_11	6001787	6001995	208	10	0.16075	0.0026903
scaffold_11	6123428	6123731	303	10	-0.308662	3.571e-05
scaffold_11	6200992	6201317	325	23	-0.480768	1.0035e-32
scaffold_11	6286805	6287041	236	20	-0.270783	7.6914e-12
scaffold_11	6332362	6332529	167	10	0.230167	0.0017218
scaffold_11	6359994	6360052	58	10	0.271126	2.3099e-05
scaffold_11	6456869	6457031	162	12	0.217056	0.03123
scaffold_11	6814772	6814920	148	12	0.230688	0.021083
scaffold_11	7022524	7022928	404	18	0.114265	0.010294
scaffold_11	7261300	7261336	36	10	-0.268883	5.9323e-11
scaffold_11	7305316	7305404	88	10	0.305175	0.0044867
scaffold_11	7347973	7348089	116	10	0.150058	0.028982
scaffold_11	7637048	7637176	128	10	0.55635	2.9563e-12
scaffold_11	7745882	7745963	81	14	0.17157	0.026049
scaffold_11	7818090	7818235	145	10	-0.237138	0.0064255
scaffold_11	7874960	7875247	287	10	-0.130657	0.0018909
scaffold_11	7997117	7997264	147	12	0.475704	5.0986e-08
scaffold_11	8046882	8047112	230	10	-0.28295	0.0046502
scaffold_11	8106770	8106837	67	10	-0.163483	0.0039053
scaffold_11	8125110	8125309	199	16	-0.523333	3.457e-17
scaffold_11	8125328	8125493	165	12	-0.311637	1.5893e-05
scaffold_11	8167503	8167553	50	10	0.101223	3.1039e-05
scaffold_11	8209876	8210028	152	14	0.52494	1.3198e-14
scaffold_11	8223160	8223303	143	10	0.241611	0.0083447
scaffold_11	8637373	8637795	422	32	0.314495	1.9442e-22
scaffold_11	8642725	8642974	249	10	0.18345	0.026751
scaffold_11	8738044	8738250	206	24	0.140912	9.9722e-05
scaffold_11	8892298	8892535	237	10	0.100067	5.8016e-07
scaffold_11	8911167	8911384	217	16	-0.248542	0.00022341
scaffold_11	8915043	8915069	26	10	0.341383	1.7054e-08
scaffold_11	8916346	8916599	253	13	0.114199	2.3852e-05
scaffold_11	8933995	8934173	178	13	0.244789	0.0022133
scaffold_11	9105805	9105979	174	10	-0.116148	0.0046126
scaffold_11	9117963	9118398	435	30	-0.191361	0.00041859
scaffold_11	9128097	9128242	145	10	-0.183033	0.0047638
scaffold_11	9182616	9182891	275	10	-0.268927	0.0039972
scaffold_11	9292150	9292508	358	10	0.290333	0.002025
scaffold_11	9328440	9328685	245	18	-0.1795	0.0395
scaffold_11	9359538	9359587	49	12	0.132203	0.0077188
scaffold_11	9401105	9401421	316	10	0.161717	0.0017627
scaffold_11	9421747	9421931	184	10	0.498333	4.5401e-12
scaffold_11	9445072	9445240	168	14	0.194893	0.0022558
scaffold_11	9446493	9446661	168	10	0.14095	0.014734
scaffold_11	9510161	9510366	205	12	0.121713	0.0059946
scaffold_11	9553816	9554030	214	10	-0.189353	0.00092399
scaffold_11	9554030	9554198	168	10	-0.175204	0.033315
scaffold_11	9554308	9554492	184	10	-0.235786	0.0080249
scaffold_11	9569516	9569671	155	12	0.292306	0.00049075
scaffold_11	9600756	9601026	270	10	0.210583	0.0075812
scaffold_11	9795750	9796066	316	10	0.435433	9.2892e-07
scaffold_11	9801820	9801999	179	10	0.6173	3.5641e-14
scaffold_11	9918711	9918835	124	10	0.224867	0.020814
scaffold_11	9939971	9940096	125	10	0.170517	0.011803
scaffold_11	9943680	9943857	177	12	0.118028	0.0044442
scaffold_11	10003839	10004018	179	26	-0.270795	4.2968e-13
scaffold_11	10081107	10081159	52	11	0.104054	0.023834
scaffold_11	10266381	10266466	85	10	0.207867	0.00098778
scaffold_11	10442491	10442797	306	12	0.157685	0.0050407
scaffold_11	10622615	10622830	215	26	-0.53802	7.4209e-30
scaffold_11	10630966	10631153	187	10	0.278733	0.00048856
scaffold_11	10677672	10677857	185	12	0.140847	0.020904
scaffold_11	10767005	10767045	40	10	-0.181683	3.9807e-05
scaffold_11	10966310	10966553	243	10	0.328917	0.0003598
scaffold_11	11092221	11092481	260	18	0.479426	9.1257e-17
scaffold_11	11201359	11201557	198	16	0.183	0.0011243
scaffold_11	11319712	11320031	319	10	0.16625	0.0054055
scaffold_11	11467375	11467703	328	10	-0.203908	0.0034225
scaffold_11	11520744	11520800	56	12	0.113141	0.0062132
scaffold_11	11580164	11580317	153	14	0.117285	0.023856
scaffold_11	11630862	11631019	157	10	0.157833	0.04669
scaffold_11	11709741	11709817	76	10	0.340417	1.8644e-06
scaffold_11	11790611	11791193	582	24	-0.137375	0.00015127
scaffold_11	11944048	11944221	173	10	0.149412	0.031088
scaffold_11	11968049	11968126	77	10	0.125516	0.0018083
scaffold_11	11987982	11988418	436	40	-0.2095	2.5607e-19
scaffold_11	12007576	12007999	423	19	0.304412	4.6391e-07
scaffold_111	14631	14815	184	16	0.124892	0.008238
scaffold_112	91105	91265	160	22	0.111922	8.0155e-06
scaffold_1127	7692	7794	102	10	-0.2944	0.00058277
scaffold_113	51206	51575	369	16	0.497852	8.6176e-14
scaffold_1131	7558	7939	381	10	0.237417	0.0015678
scaffold_114	88483	88750	267	14	0.200583	0.0003708
scaffold_1148	1215	1668	453	10	0.345126	0.0014025
scaffold_116	5492	5647	155	10	0.174437	0.027048
scaffold_116	18080	18124	44	10	-0.316399	0.0025761
scaffold_116	27421	27695	274	10	0.298781	0.013324
scaffold_1163	4923	5213	290	10	0.2877	0.00034254
scaffold_1169	2577	2711	134	10	0.112018	0.045196
scaffold_117	65089	65231	142	10	-0.227767	0.0024616
scaffold_117	68980	69526	546	20	-0.342733	1.4934e-06
scaffold_1179	7470	7650	180	10	0.101833	0.037351
scaffold_118	5455	5585	130	10	0.313682	0.011216
scaffold_118	51359	51789	430	16	0.111622	0.00033337
scaffold_118	67610	67832	222	13	0.101392	0.00069925
scaffold_118	114107	114903	796	28	0.173613	5.0423e-07
scaffold_118	130214	130427	213	17	0.220679	0.0027607
scaffold_1189	5941	6151	210	10	0.102164	0.001373
scaffold_119	49756	50116	360	12	-0.136178	0.0091311
scaffold_119	50907	51028	121	12	-0.204682	8.6705e-07
scaffold_119	51206	51723	517	20	-0.297843	1.1148e-19
scaffold_12	4980	5131	151	10	0.325685	9.3112e-06
scaffold_12	29466	29522	56	10	-0.318583	1.2607e-08
scaffold_12	96268	96295	27	10	0.325033	1.8644e-05
scaffold_12	124982	125204	222	10	0.298167	0.00031557
scaffold_12	160703	161006	303	14	-0.147098	0.0011651
scaffold_12	345873	346076	203	12	0.296862	1.0477e-07
scaffold_12	461234	461246	12	12	-0.137931	0.0018646
scaffold_12	514318	514545	227	10	0.241417	0.020463
scaffold_12	578002	578090	88	10	0.345257	2.8694e-06
scaffold_12	655730	655929	199	10	0.266214	0.010687
scaffold_12	788226	788411	185	20	-0.293456	4.7365e-08
scaffold_12	834825	834963	138	12	-0.148583	0.0027883
scaffold_12	841405	841448	43	10	-0.3947	1.2648e-06
scaffold_12	843279	843405	126	10	0.397282	4.7465e-07
scaffold_12	845945	846107	162	10	0.223967	0.0016227
scaffold_12	1081355	1081613	258	10	0.139346	0.0054919
scaffold_12	1224117	1224415	298	19	-0.210123	0.0013005
scaffold_12	1274359	1274601	242	10	-0.2523	0.046707
scaffold_12	1304874	1305066	192	10	0.270995	0.02102
scaffold_12	1377103	1377294	191	10	0.155466	0.0055854
scaffold_12	1430588	1430932	344	12	0.220472	0.0010245
scaffold_12	1483381	1483513	132	12	-0.250851	0.014484
scaffold_12	1485755	1486296	541	22	-0.259817	2.0399e-05
scaffold_12	1698296	1698431	135	10	-0.2438	0.025758
scaffold_12	1706045	1706326	281	20	-0.205817	3.6119e-06
scaffold_12	1727378	1727464	86	14	-0.120691	0.026174
scaffold_12	1732589	1732900	311	12	-0.194219	0.00039813
scaffold_12	1745014	1745206	192	12	0.1881	1.4972e-07
scaffold_12	1874833	1875023	190	18	-0.249732	2.6522e-05
scaffold_12	2058347	2058420	73	10	0.163383	0.01187
scaffold_12	2058644	2058758	114	10	0.340817	9.4111e-09
scaffold_12	2092695	2093223	528	16	-0.4129	4.9766e-10
scaffold_12	2123667	2123843	176	13	0.253646	0.0025703
scaffold_12	2367447	2367675	228	10	0.136633	0.036859
scaffold_12	2441981	2442257	276	14	-0.174083	0.0024099
scaffold_12	2442500	2442624	124	10	-0.2918	3.4126e-05
scaffold_12	2507908	2508132	224	10	0.249883	0.002374
scaffold_12	2547722	2547775	53	10	0.38275	0.00032486
scaffold_12	2623818	2624044	226	10	0.133318	0.0045085
scaffold_12	2746064	2746275	211	12	0.389583	2.6115e-08
scaffold_12	2824621	2825862	1241	68	-0.253875	3.0699e-20
scaffold_12	2832769	2832906	137	14	0.101583	0.012184
scaffold_12	3094080	3094378	298	12	0.130042	0.010936
scaffold_12	3308526	3308629	103	10	0.150109	0.0015219
scaffold_12	3385388	3385623	235	24	-0.254987	1.9968e-07
scaffold_12	3556370	3556744	374	12	-0.144181	0.00028162
scaffold_12	3748570	3748930	360	10	0.189067	0.0062788
scaffold_12	3749700	3749813	113	14	0.20494	7.6634e-06
scaffold_12	3819195	3819395	200	10	0.337509	2.0062e-08
scaffold_12	4231154	4231360	206	10	0.130144	8.6354e-06
scaffold_12	4315919	4316192	273	18	0.289467	4.3386e-05
scaffold_12	4515132	4515751	619	22	0.289197	2.5409e-06
scaffold_12	4528681	4528812	131	10	-0.160267	0.0099431
scaffold_12	4563891	4564137	246	14	-0.209475	0.0036673
scaffold_12	4574716	4575015	299	10	0.148783	0.046254
scaffold_12	4910208	4910397	189	12	-0.302181	8.6279e-05
scaffold_12	5114518	5114704	186	10	-0.580983	5.5902e-16
scaffold_12	5115708	5115987	279	18	0.170435	0.023183
scaffold_12	5141811	5142026	215	14	0.284319	0.00046524
scaffold_12	5349762	5349799	37	10	0.128003	0.0052337
scaffold_12	5444078	5444372	294	28	-0.217792	1.2045e-05
scaffold_12	5463995	5464144	149	10	0.10585	0.026452
scaffold_12	5571415	5571667	252	10	0.345633	6.3957e-09
scaffold_12	6041297	6041412	115	10	0.253667	0.00091711
scaffold_12	6089470	6089508	38	14	-0.209717	0.0022663
scaffold_12	6133427	6133605	178	14	0.320259	6.8325e-06
scaffold_12	6182229	6182669	440	10	0.24205	0.00096179
scaffold_12	6203585	6203743	158	12	0.113792	0.037332
scaffold_12	6260473	6260636	163	10	-0.1051	0.0089287
scaffold_12	6284546	6285188	642	26	0.135796	0.024422
scaffold_12	6316746	6316954	208	12	-0.320194	0.00067063
scaffold_12	6386107	6386247	140	10	-0.267367	0.026449
scaffold_12	6619690	6619923	233	10	0.316383	0.0021731
scaffold_12	6636069	6636226	157	10	-0.311717	0.00029205
scaffold_12	6661750	6661840	90	12	-0.420472	7.4909e-13
scaffold_12	6740523	6740790	267	10	0.35075	2.2892e-06
scaffold_12	6783480	6783725	245	10	0.308404	0.00010927
scaffold_12	6813783	6813973	190	12	0.244163	0.0016013
scaffold_12	6853065	6853272	207	10	0.184544	0.016759
scaffold_12	6871026	6871372	346	24	-0.122361	2.7625e-05
scaffold_12	7188641	7188678	37	12	0.185125	0.0042638
scaffold_12	7204963	7205165	202	14	-0.282234	1.2681e-05
scaffold_12	7244396	7244484	88	10	-0.111913	0.014772
scaffold_12	7295859	7296245	386	14	0.16825	0.00045763
scaffold_12	7341363	7341466	103	10	-0.363017	4.2923e-08
scaffold_12	7370249	7370418	169	14	-0.31219	1.4352e-05
scaffold_12	7515515	7515704	189	12	0.329448	7.1541e-09
scaffold_12	7519662	7520000	338	17	0.101819	0.0046455
scaffold_12	7562212	7562267	55	10	0.154251	0.025476
scaffold_12	7615500	7615645	145	12	-0.153069	0.0015157
scaffold_12	7668658	7668943	285	14	0.191697	1.5834e-05
scaffold_12	7782934	7783060	126	10	0.210817	0.017973
scaffold_12	7992889	7993236	347	21	0.142329	3.0043e-08
scaffold_12	7998098	7998346	248	20	-0.174209	0.010088
scaffold_12	8026375	8026490	115	10	-0.2463	0.017328
scaffold_12	8106147	8106439	292	10	0.3546	4.6567e-05
scaffold_12	8202545	8202863	318	12	0.119772	0.0075188
scaffold_12	8310731	8311010	279	16	0.41882	9.5108e-10
scaffold_12	8327688	8327999	311	12	0.374511	1.0547e-05
scaffold_12	8445831	8446047	216	16	-0.226125	0.00040662
scaffold_12	8492561	8492673	112	10	-0.27102	0.0036808
scaffold_12	8531986	8532139	153	10	0.212833	0.00010802
scaffold_12	8620847	8621043	196	12	0.425167	7.8714e-08
scaffold_12	8640035	8640497	462	11	0.113133	0.028946
scaffold_12	8921400	8921557	157	10	0.323799	0.00099686
scaffold_12	9078450	9078546	96	10	0.299667	0.00024096
scaffold_12	9089537	9089653	116	10	-0.31235	0.0003322
scaffold_12	9114639	9114952	313	10	-0.217925	0.0043404
scaffold_12	9125489	9125697	208	10	0.176608	0.024844
scaffold_12	9164405	9164500	95	12	0.389042	1.5631e-08
scaffold_12	9356720	9356786	66	10	-0.106833	0.027061
scaffold_12	9412779	9413114	335	18	-0.328472	1.9056e-09
scaffold_12	9510523	9510848	325	10	0.285933	0.00034663
scaffold_12	9544680	9544879	199	10	-0.154083	0.006983
scaffold_12	9717553	9717725	172	13	0.125632	0.015266
scaffold_12	9735005	9735225	220	10	0.202367	0.00012752
scaffold_12	9804126	9804597	471	12	0.167921	0.022667
scaffold_12	9885716	9885854	138	13	0.103006	0.0039275
scaffold_12	10025284	10025603	319	16	0.251574	0.0050011
scaffold_12	10143436	10143611	175	10	0.130419	0.020433
scaffold_12	10179984	10180116	132	10	0.198481	0.029757
scaffold_12	10293037	10293238	201	10	0.332483	0.00074342
scaffold_12	10473140	10473463	323	17	-0.222518	0.0006583
scaffold_12	10531343	10531753	410	12	0.275222	0.00039527
scaffold_12	10625498	10625856	358	10	-0.24775	0.010646
scaffold_12	10722166	10722644	478	33	-0.264033	1.2845e-14
scaffold_12	10778043	10778182	139	24	-0.252699	1.6278e-07
scaffold_12	10854274	10854380	106	10	-0.302133	0.00039724
scaffold_12	10854598	10854704	106	10	-0.234217	0.0047405
scaffold_12	11010558	11011036	478	34	-0.206338	5.7931e-11
scaffold_12	11042100	11042413	313	10	0.122725	0.0012563
scaffold_12	11303825	11304065	240	10	0.127128	0.0036586
scaffold_12	11350187	11350433	246	10	0.102133	2.5374e-07
scaffold_120	69703	70066	363	24	-0.257466	5.9903e-09
scaffold_120	101299	101405	106	12	0.100005	1.2719e-05
scaffold_121	2687	2800	113	10	-0.220127	0.023069
scaffold_122	54147	54226	79	12	0.124971	0.0027286
scaffold_122	75523	75799	276	10	-0.36786	5.3272e-07
scaffold_122	84402	84612	210	10	0.417336	4.7217e-06
scaffold_122	118302	118734	432	13	0.107664	0.013759
scaffold_1226	4551	5016	465	18	0.391457	8.6244e-10
scaffold_1244	7333	7519	186	11	0.108629	4.1193e-07
scaffold_125	23280	23323	43	10	0.110883	3.8675e-05
scaffold_125	26945	27164	219	10	0.47645	2.8254e-08
scaffold_125	57238	57584	346	26	-0.105955	0.00029603
scaffold_125	95658	95904	246	10	0.132563	0.00015743
scaffold_128	51469	51834	365	24	0.234632	2.1935e-13
scaffold_128	109550	109867	317	10	0.212667	0.0023856
scaffold_13	13129	14038	909	51	-0.120827	0.00029407
scaffold_13	14127	14461	334	12	-0.249125	0.0004705
scaffold_13	30202	30411	209	10	-0.167266	0.043562
scaffold_13	266524	266604	80	10	0.590867	1.408e-19
scaffold_13	549049	549123	74	10	0.39031	1.9832e-05
scaffold_13	589398	589548	150	10	0.126883	0.022852
scaffold_13	674123	674174	51	10	0.4076	1.2852e-06
scaffold_13	745509	745592	83	10	0.141401	0.037915
scaffold_13	955707	955829	122	12	-0.313865	4.6185e-07
scaffold_13	978244	978511	267	10	0.482797	2.3774e-10
scaffold_13	984264	984419	155	18	-0.284834	0.0003327
scaffold_13	1093011	1093069	58	10	0.556	1.0901e-11
scaffold_13	1402139	1402286	147	10	0.173373	0.013579
scaffold_13	1457120	1457229	109	12	-0.465217	1.2151e-12
scaffold_13	1501088	1501104	16	10	0.259483	0.0080119
scaffold_13	1589414	1589584	170	10	0.186617	0.014833
scaffold_13	1671011	1671215	204	10	0.114994	0.032574
scaffold_13	1815695	1816027	332	18	-0.165398	9.0802e-05
scaffold_13	1838041	1838203	162	12	-0.315361	1.4095e-06
scaffold_13	1927363	1927572	209	10	0.267737	0.0037621
scaffold_13	2147299	2147485	186	10	0.147006	0.009248
scaffold_13	2180658	2180986	328	10	0.2306	0.023705
scaffold_13	2613051	2613093	42	10	0.139836	0.0089287
scaffold_13	2747368	2747408	40	10	0.194889	0.023853
scaffold_13	2848960	2849038	78	12	0.203222	0.0038679
scaffold_13	2956233	2956513	280	10	0.298367	0.00069373
scaffold_13	3151629	3152025	396	16	0.194448	0.0005256
scaffold_13	3220185	3220406	221	16	-0.319906	9.5397e-10
scaffold_13	3350879	3350986	107	10	0.285925	0.0010312
scaffold_13	3410856	3410915	59	10	0.2367	0.0059885
scaffold_13	3556613	3556860	247	12	0.283619	7.1835e-07
scaffold_13	3622830	3623093	263	10	0.271898	5.9011e-07
scaffold_13	3631600	3631780	180	10	0.1086	0.043733
scaffold_13	3793288	3793326	38	12	0.409264	9.8507e-08
scaffold_13	3799955	3800125	170	10	-0.234764	0.0056291
scaffold_13	3819844	3820072	228	10	0.270833	0.00017004
scaffold_13	3967418	3967626	208	10	-0.214767	0.039172
scaffold_13	4077802	4078163	361	10	-0.111383	0.023777
scaffold_13	4223041	4223287	246	14	-0.476176	6.0454e-12
scaffold_13	4304774	4305129	355	10	0.100383	0.0069359
scaffold_13	4369589	4369717	128	10	0.325526	0.00012638
scaffold_13	4380323	4380372	49	10	-0.3448	4.9487e-06
scaffold_13	4397268	4397411	143	10	0.533783	1.8833e-09
scaffold_13	4466932	4467141	209	10	0.296433	0.0095586
scaffold_13	4581748	4581944	196	10	0.241479	0.020905
scaffold_13	4937341	4937531	190	12	0.368859	9.9627e-06
scaffold_13	5019153	5019262	109	14	0.100566	0.00015072
scaffold_13	5034233	5034325	92	10	0.264983	4.9864e-06
scaffold_13	5068397	5068803	406	10	-0.214383	0.00082674
scaffold_13	5069281	5069469	188	10	-0.1373	0.034171
scaffold_13	5069679	5069849	170	10	-0.252417	6.3409e-06
scaffold_13	5092263	5092377	114	12	0.291764	0.00024078
scaffold_13	5111477	5111818	341	28	-0.468292	9.1816e-24
scaffold_13	5163172	5163472	300	16	0.321677	1.2903e-05
scaffold_13	5207974	5208030	56	12	0.139416	2.2889e-10
scaffold_13	5488972	5489305	333	10	0.115547	0.0031347
scaffold_13	5514062	5514285	223	12	0.324403	4.0165e-05
scaffold_13	5530371	5530690	319	10	-0.615924	1.1223e-16
scaffold_13	5579000	5579095	95	12	0.398931	8.4812e-08
scaffold_13	5885933	5886162	229	10	-0.31595	4.908e-05
scaffold_13	6205635	6205938	303	16	-0.260768	5.8501e-06
scaffold_13	6283810	6283867	57	10	0.101733	0.012443
scaffold_13	6347293	6347495	202	16	-0.215083	0.0077886
scaffold_13	6442526	6442721	195	10	-0.329117	7.7489e-05
scaffold_13	6465475	6466001	526	30	-0.423907	9.1816e-24
scaffold_13	6618586	6618695	109	12	-0.133833	0.035212
scaffold_13	6723131	6723595	464	30	0.205759	0.0018954
scaffold_13	6774760	6775140	380	21	-0.409999	1.294e-12
scaffold_13	7597887	7598247	360	14	0.10619	0.0064061
scaffold_13	7654754	7654900	146	12	-0.260903	0.0026017
scaffold_13	7743464	7743690	226	10	0.120067	0.019625
scaffold_13	7759334	7759479	145	10	0.118275	0.030759
scaffold_13	7952803	7952950	147	16	0.213958	0.0006446
scaffold_13	8125890	8126006	116	12	-0.293744	0.00043816
scaffold_13	8370898	8371264	366	10	0.122933	0.0083705
scaffold_13	8385872	8386191	319	12	0.195125	0.012057
scaffold_13	8461141	8461308	167	12	0.279181	9.7893e-09
scaffold_13	8567945	8567976	31	13	-0.247169	2.2288e-08
scaffold_13	8723941	8724235	294	12	-0.369026	1.403e-06
scaffold_13	9037842	9038315	473	18	-0.364915	1.2515e-09
scaffold_13	9070226	9070407	181	12	0.141125	0.00046906
scaffold_13	9288407	9288457	50	10	0.185283	0.0089796
scaffold_13	9663428	9663652	224	10	-0.103083	0.0081588
scaffold_1310	907	1037	130	10	0.110336	0.0036974
scaffold_132	28768	28873	105	12	0.240667	1.799e-06
scaffold_132	66135	66346	211	10	0.210117	5.8089e-10
scaffold_1325	2141	2393	252	10	0.548573	2.1208e-14
scaffold_1347	2881	2909	28	10	0.103006	0.027262
scaffold_1347	5526	5676	150	10	0.329674	7.9936e-05
scaffold_135	44645	44663	18	10	-0.116507	0.0017603
scaffold_135	99724	100030	306	12	0.165889	1.8555e-07
scaffold_1355	4957	5152	195	10	-0.339006	7.7291e-07
scaffold_136	94496	94679	183	12	0.106942	0.00174
scaffold_1378	4288	4528	240	20	-0.153839	0.00081376
scaffold_138	14098	14253	155	10	0.2132	0.0019937
scaffold_138	36415	36683	268	10	0.296086	0.025598
scaffold_138	40580	40745	165	10	0.100183	0.0057906
scaffold_138	57153	57247	94	10	0.127623	0.03633
scaffold_139	64536	64747	211	10	0.17565	0.022166
scaffold_139	92999	93172	173	10	0.334417	1.6586e-06
scaffold_14	25053	25194	141	12	-0.238971	0.00063608
scaffold_14	217047	217208	161	10	0.246389	0.0020816
scaffold_14	288457	288735	278	10	-0.318108	0.00028075
scaffold_14	313435	313529	94	10	-0.404608	4.9318e-06
scaffold_14	353075	353149	74	14	-0.199912	0.0046899
scaffold_14	372557	372782	225	14	0.274321	7.4715e-06
scaffold_14	492373	492606	233	10	0.233469	0.014197
scaffold_14	494664	494699	35	10	-0.226183	0.0096275
scaffold_14	523484	523922	438	20	-0.137007	0.018352
scaffold_14	540506	540553	47	10	-0.20715	0.011802
scaffold_14	656740	656943	203	10	-0.285014	3.0622e-05
scaffold_14	713752	713880	128	10	-0.329967	0.00029562
scaffold_14	772378	772794	416	28	-0.145543	0.038801
scaffold_14	791286	791490	204	16	0.102923	2.3832e-07
scaffold_14	802887	802934	47	10	-0.2545	2.1285e-06
scaffold_14	825699	826169	470	20	-0.103346	0.040498
scaffold_14	947837	947946	109	22	0.107924	1.5778e-05
scaffold_14	1063981	1064070	89	10	0.12335	0.010204
scaffold_14	1132987	1133403	416	13	0.183476	0.014678
scaffold_14	1141855	1142057	202	14	-0.324821	9.4906e-08
scaffold_14	1482623	1483243	620	28	-0.139292	0.04174
scaffold_14	1627011	1627188	177	10	0.254519	1.0494e-06
scaffold_14	1817452	1817493	41	12	0.119	0.0086842
scaffold_14	1859110	1859275	165	10	0.100119	0.011942
scaffold_14	1860206	1860367	161	10	0.374514	0.00014277
scaffold_14	1907614	1907720	106	10	0.245428	0.022767
scaffold_14	1937176	1937444	268	20	-0.300967	1.4161e-07
scaffold_14	1978762	1978934	172	18	-0.174926	0.00049494
scaffold_14	1989425	1989547	122	10	-0.230683	0.012588
scaffold_14	2058726	2058830	104	12	0.510222	2.9742e-15
scaffold_14	2065917	2066159	242	10	-0.244375	0.00079946
scaffold_14	2097616	2097785	169	10	0.134196	0.019328
scaffold_14	2120231	2120338	107	14	-0.151298	0.0027715
scaffold_14	2161733	2162043	310	12	0.123409	0.0035906
scaffold_14	2181659	2181746	87	16	-0.276448	1.8349e-06
scaffold_14	2322404	2322705	301	16	-0.214052	0.0077557
scaffold_14	2326256	2326519	263	14	0.366825	1.5502e-06
scaffold_14	2412788	2412872	84	10	0.143916	0.028809
scaffold_14	2452773	2452887	114	10	-0.146367	0.011842
scaffold_14	2463658	2463863	205	10	-0.118815	0.049577
scaffold_14	2615431	2615506	75	10	0.519433	2.1261e-11
scaffold_14	2785020	2785201	181	16	0.280604	0.0011329
scaffold_14	2792788	2793128	340	16	0.427271	4.3282e-09
scaffold_14	2793344	2793559	215	12	0.159002	4.7475e-05
scaffold_14	2808506	2808625	119	10	-0.188167	0.00036419
scaffold_14	2864275	2864567	292	12	0.424069	2.3852e-08
scaffold_14	2871982	2872181	199	18	0.571343	2.9447e-20
scaffold_14	2898031	2898202	171	10	0.25145	0.023011
scaffold_14	2951052	2951123	71	12	0.412221	5.2248e-06
scaffold_14	3248253	3248517	264	16	0.119771	0.043187
scaffold_14	3276493	3276671	178	14	0.31361	1.0342e-05
scaffold_14	3283552	3283794	242	14	0.119405	0.00046774
scaffold_14	3402720	3402884	164	10	0.299874	0.0010575
scaffold_14	3407346	3407518	172	10	0.46095	1.1012e-07
scaffold_14	3417684	3417818	134	10	0.110315	0.022885
scaffold_14	3425250	3425748	498	19	0.280401	1.9832e-08
scaffold_14	3426613	3426779	166	10	0.310917	9.542e-06
scaffold_14	3548226	3548445	219	10	0.1107	0.015612
scaffold_14	3713437	3713775	338	22	-0.262768	7.5684e-07
scaffold_14	3843023	3843152	129	14	-0.165548	0.013394
scaffold_14	3852246	3852631	385	21	-0.233421	4.4864e-05
scaffold_14	4029771	4030065	294	10	0.160666	0.03248
scaffold_14	4030073	4030238	165	10	0.111543	0.031671
scaffold_14	4108657	4108719	62	14	0.127857	0.0009385
scaffold_14	4113809	4114126	317	24	-0.235893	2.6104e-07
scaffold_14	4114383	4114649	266	26	-0.374212	7.4731e-17
scaffold_14	4115495	4115587	92	10	0.21149	0.00010853
scaffold_14	4141489	4141783	294	10	0.334293	0.0043499
scaffold_14	4204970	4205191	221	10	0.101015	0.00064571
scaffold_14	4361340	4361555	215	10	0.2311	0.0029318
scaffold_14	4569176	4569454	278	15	0.4377	2.9765e-10
scaffold_14	4570370	4570511	141	10	0.21395	1.8432e-06
scaffold_14	4630956	4631326	370	10	0.122433	0.03575
scaffold_14	4672964	4673047	83	10	-0.313939	2.1478e-07
scaffold_14	4683419	4683716	297	10	0.155022	0.0041061
scaffold_14	4731987	4732040	53	10	0.2039	0.010668
scaffold_14	4751263	4751328	65	10	0.209861	0.0019681
scaffold_14	4819030	4819197	167	10	0.28955	1.4151e-05
scaffold_14	4856940	4857184	244	26	-0.306189	7.4261e-14
scaffold_14	4857216	4857325	109	18	-0.444612	9.7802e-17
scaffold_14	4857875	4858006	131	18	-0.306091	1.7073e-07
scaffold_14	4874572	4874803	231	16	-0.141342	0.00034409
scaffold_14	4908163	4908449	286	12	0.230593	0.037726
scaffold_14	5011592	5011708	116	10	0.152433	0.024062
scaffold_14	5040070	5040169	99	14	-0.43275	6.9846e-10
scaffold_14	5107156	5107316	160	10	0.10145	0.00057063
scaffold_14	5192844	5192964	120	23	-0.111436	0.003129
scaffold_14	5256269	5256521	252	10	0.194146	0.015738
scaffold_14	5291127	5291326	199	14	0.229226	0.0016227
scaffold_14	5475987	5476166	179	14	0.175869	0.0012138
scaffold_14	5488543	5488844	301	10	-0.208683	0.01955
scaffold_14	5608771	5609124	353	10	-0.206977	0.0019507
scaffold_14	5619526	5619723	197	10	0.190385	0.023916
scaffold_14	5728262	5728676	414	18	-0.183928	0.031848
scaffold_14	5766608	5766829	221	22	0.413729	1.5934e-13
scaffold_14	5959289	5959453	164	10	0.309642	1.6975e-05
scaffold_14	5989968	5990094	126	15	-0.20655	8.0289e-05
scaffold_14	6332520	6332741	221	10	0.283717	0.00047244
scaffold_14	6391714	6391824	110	10	0.222283	0.0014769
scaffold_14	6463298	6463903	605	26	0.186991	1.6309e-12
scaffold_14	6464947	6465140	193	14	0.130832	0.0010046
scaffold_14	6466490	6466669	179	10	0.165805	0.00016455
scaffold_14	6466768	6467008	240	18	0.165995	6.5699e-07
scaffold_14	6514226	6514494	268	10	-0.287649	0.00072319
scaffold_14	6615528	6615762	234	14	-0.113869	0.008692
scaffold_14	6658647	6659154	507	16	0.152253	0.0063631
scaffold_14	6681358	6681420	62	10	0.196974	6.5245e-06
scaffold_14	6686627	6686731	104	12	0.158149	0.0050651
scaffold_14	6686864	6687169	305	19	0.249655	8.4564e-05
scaffold_14	6774090	6774188	98	10	0.211798	0.0005084
scaffold_14	6888565	6888736	171	10	0.176667	0.01494
scaffold_14	6895492	6895913	421	10	-0.255429	0.018835
scaffold_14	6912523	6913240	717	30	-0.163786	2.2124e-10
scaffold_14	6945625	6945806	181	16	0.225811	0.013047
scaffold_14	7013623	7013704	81	10	0.2669	0.0014933
scaffold_14	7070383	7070621	238	18	-0.292963	1.2084e-08
scaffold_14	7094392	7094726	334	12	0.274111	0.0015532
scaffold_14	7106835	7107038	203	10	0.152133	0.016142
scaffold_14	7241866	7242089	223	10	-0.186568	0.030389
scaffold_14	7269874	7270155	281	13	-0.271015	0.0011539
scaffold_14	7317983	7318152	169	10	0.17676	0.016214
scaffold_14	7331789	7331871	82	10	0.380617	5.4336e-05
scaffold_14	7389247	7389408	161	42	-0.322198	6.4162e-18
scaffold_14	7433618	7433808	190	12	-0.358319	1.6923e-05
scaffold_14	7509833	7509973	140	10	0.111567	0.00044049
scaffold_14	7561550	7561742	192	10	-0.215096	0.0050079
scaffold_14	7575996	7576236	240	10	0.100346	0.026879
scaffold_14	7599848	7599995	147	10	0.206133	0.0085378
scaffold_14	7716267	7716328	61	10	-0.229233	0.00012532
scaffold_14	7716361	7716408	47	10	-0.381217	7.7196e-08
scaffold_14	7717114	7717253	139	10	-0.10535	0.026866
scaffold_14	7753072	7753385	313	10	0.215533	0.0039854
scaffold_14	7953422	7953559	137	10	0.131533	0.0085458
scaffold_14	8102349	8102608	259	14	0.16102	0.0019376
scaffold_14	8104483	8104642	159	16	-0.398091	3.3433e-21
scaffold_14	8225968	8226102	134	10	0.265173	0.020734
scaffold_14	8322704	8322863	159	10	0.102633	0.0094191
scaffold_14	8665528	8665764	236	14	0.15819	0.04316
scaffold_14	8677634	8677736	102	10	0.110703	0.00060628
scaffold_14	8679404	8679594	190	10	0.26125	0.030445
scaffold_14	8730668	8731192	524	16	0.101886	0.0004948
scaffold_14	8925662	8926147	485	16	0.195031	1.2119e-07
scaffold_14	8965386	8965442	56	10	0.18885	2.0642e-06
scaffold_14	9153184	9153644	460	16	0.102292	0.0090345
scaffold_14	9183388	9183729	341	17	-0.134112	0.010914
scaffold_14	9196038	9196402	364	10	0.348749	0.00015202
scaffold_14	9404247	9404284	37	10	0.323285	2.4569e-05
scaffold_14	9432419	9432526	107	12	0.381361	1.1789e-06
scaffold_140	69047	69291	244	14	0.597725	3.7884e-16
scaffold_140	94148	94537	389	23	0.124616	2.2003e-08
scaffold_1428	2387	2522	135	14	-0.223238	0.00073854
scaffold_143	60798	61016	218	12	-0.127055	0.012017
scaffold_143	64862	65066	204	12	0.105503	0.0038249
scaffold_1431	6915	7050	135	15	0.103449	0.00064847
scaffold_144	29704	29807	103	10	0.256218	0.018136
scaffold_145	69816	69896	80	10	0.104241	0.00070725
scaffold_147	37867	38069	202	20	0.108732	6.9482e-07
scaffold_148	35903	36051	148	12	0.355369	0.00010866
scaffold_148	72746	72909	163	17	0.119107	0.00059392
scaffold_148	86306	86491	185	25	-0.101851	0.0013415
scaffold_1488	4875	5027	152	10	-0.211683	0.025553
scaffold_1488	5227	5508	281	10	-0.180384	0.025541
scaffold_1489	2189	2273	84	12	0.153114	1.8628e-07
scaffold_1489	6446	6489	43	10	0.111414	3.9882e-06
scaffold_149	45974	46279	305	12	0.103346	6.4457e-05
scaffold_149	46430	46493	63	10	0.100911	0.0016685
scaffold_15	32826	32971	145	14	-0.211786	0.00027771
scaffold_15	62669	62828	159	10	0.162126	0.046645
scaffold_15	63598	63791	193	10	0.404133	1.8829e-06
scaffold_15	135542	135938	396	20	-0.100467	0.019716
scaffold_15	245175	245471	296	10	0.279986	0.0001651
scaffold_15	258456	258656	200	10	-0.255926	0.00013075
scaffold_15	258810	259483	673	23	-0.281433	6.0663e-09
scaffold_15	368422	368562	140	10	-0.313882	1.6116e-06
scaffold_15	461093	461140	47	16	0.112292	0.0028799
scaffold_15	480348	480760	412	12	0.265067	0.0031252
scaffold_15	544144	544304	160	14	-0.211676	8.1998e-06
scaffold_15	787513	787538	25	10	-0.18345	0.00017421
scaffold_15	997223	997478	255	12	-0.314258	0.00035949
scaffold_15	1027516	1027806	290	10	0.256488	0.0070488
scaffold_15	1359315	1359403	88	12	-0.200098	0.0044213
scaffold_15	1511932	1512292	360	10	0.392183	2.3359e-05
scaffold_15	1589696	1589819	123	10	0.105095	0.040579
scaffold_15	1717922	1718211	289	11	-0.135052	0.043581
scaffold_15	1857273	1857563	290	10	0.217425	0.022483
scaffold_15	1884512	1884593	81	10	0.106733	0.020023
scaffold_15	1936530	1936586	56	12	0.254148	0.00067139
scaffold_15	1977890	1978167	277	18	-0.144672	1.4118e-05
scaffold_15	2000170	2000460	290	15	0.257078	3.871e-05
scaffold_15	2073881	2074073	192	12	0.22925	0.0056072
scaffold_15	2262979	2263195	216	10	0.10176	0.011555
scaffold_15	2353743	2353836	93	12	0.167875	0.016979
scaffold_15	2417331	2417605	274	20	-0.218417	2.0718e-06
scaffold_15	2446012	2446341	329	12	0.119804	0.037008
scaffold_15	2478323	2478514	191	10	-0.209318	0.00016862
scaffold_15	2604746	2604954	208	13	-0.488717	3.1889e-13
scaffold_15	2607893	2608134	241	10	0.216892	0.0057997
scaffold_15	2660954	2661034	80	12	-0.264889	0.0017511
scaffold_15	2802229	2802331	102	12	0.200556	2.247e-05
scaffold_15	2963865	2963973	108	12	0.221514	0.023726
scaffold_15	3104109	3104252	143	10	0.134695	0.0023683
scaffold_15	3159305	3159577	272	10	0.39572	2.3597e-05
scaffold_15	3173468	3173765	297	12	0.189125	0.032571
scaffold_15	3227531	3227692	161	10	0.134166	0.012247
scaffold_15	3365259	3365457	198	10	0.135638	0.039504
scaffold_15	3369537	3369750	213	10	0.234883	0.0018981
scaffold_15	3417217	3417332	115	10	0.266817	0.001262
scaffold_15	3550065	3550113	48	10	0.37595	6.2129e-06
scaffold_15	3557480	3557674	194	10	-0.219117	0.012689
scaffold_15	3562058	3562337	279	14	-0.303542	2.4389e-06
scaffold_15	3562779	3562839	60	10	-0.221483	0.0018241
scaffold_15	3810570	3810740	170	10	-0.5903	1.4051e-13
scaffold_15	3812102	3812489	387	16	-0.512667	4.1118e-26
scaffold_15	3990930	3991099	169	10	0.199883	0.0158
scaffold_15	3997204	3997537	333	10	0.187867	0.040053
scaffold_15	4217269	4217527	258	16	-0.39801	2.9961e-11
scaffold_15	4288537	4288631	94	10	0.101523	0.024047
scaffold_15	4465564	4465617	53	10	-0.274175	0.0046179
scaffold_15	4467942	4468059	117	10	-0.197226	0.023872
scaffold_15	4557940	4558052	112	18	-0.155556	0.024095
scaffold_15	4668485	4668867	382	14	-0.213184	0.0085476
scaffold_15	4768066	4768266	200	20	-0.153867	0.013948
scaffold_15	4785482	4785721	239	10	0.263083	0.0047995
scaffold_15	4791618	4791749	131	12	0.271375	1.1675e-06
scaffold_15	4843718	4843801	83	16	-0.134786	0.014681
scaffold_15	5004564	5004742	178	16	0.172803	0.00079185
scaffold_15	5025847	5026178	331	12	0.148682	0.043099
scaffold_15	5161094	5161347	253	12	-0.430232	1.5925e-09
scaffold_15	5421901	5422115	214	10	0.336563	0.0019439
scaffold_15	5433063	5433465	402	10	0.128402	0.012724
scaffold_15	5690943	5691140	197	12	0.359149	3.0889e-05
scaffold_15	5797055	5797253	198	11	0.112394	4.2413e-05
scaffold_15	6500891	6501338	447	14	0.245837	0.0010706
scaffold_15	6622568	6622831	263	22	-0.266471	1.3682e-07
scaffold_15	6698632	6698735	103	10	-0.337461	8.2516e-05
scaffold_15	7041800	7041928	128	10	0.222167	4.2813e-05
scaffold_15	7214948	7215244	296	12	0.299097	0.0010524
scaffold_15	7509721	7509878	157	17	0.113859	0.0057023
scaffold_15	7620833	7621112	279	13	0.107744	0.028817
scaffold_15	7638147	7638356	209	10	0.112161	0.0010448
scaffold_15	7789618	7789921	303	14	0.157762	0.0051987
scaffold_150	20644	20769	125	10	0.13463	0.0014204
scaffold_150	21951	22084	133	10	0.326506	0.0044213
scaffold_150	52895	53269	374	10	0.106794	0.00278
scaffold_150	74689	74874	185	17	-0.140494	1.0096e-05
scaffold_150	74880	75076	196	19	-0.22028	1.0543e-06
scaffold_1507	4392	4677	285	10	0.157633	0.028309
scaffold_152	73571	73717	146	16	0.150708	0.00032267
scaffold_1525	6353	6598	245	16	0.356958	7.1727e-09
scaffold_1558	6694	6754	60	10	0.203787	0.03576
scaffold_156	295	994	699	12	-0.513756	6.7729e-11
scaffold_156	11698	12010	312	10	0.140718	8.022e-05
scaffold_156	55173	55247	74	12	-0.238646	0.0032334
scaffold_159	22984	23130	146	10	0.301516	0.0024193
scaffold_159	83848	84453	605	17	-0.320164	4.5391e-09
scaffold_16	45061	45239	178	11	-0.244517	0.0042542
scaffold_16	73621	73891	270	14	0.42635	6.6684e-10
scaffold_16	94450	94757	307	15	0.115765	7.7264e-06
scaffold_16	520993	521149	156	10	0.132896	0.0026828
scaffold_16	638613	638814	201	10	0.255933	0.0010008
scaffold_16	716173	716298	125	13	0.131576	0.0001302
scaffold_16	850295	850489	194	12	0.18804	0.00098329
scaffold_16	850873	851137	264	10	0.249605	0.019098
scaffold_16	852106	852262	156	10	0.190879	0.01993
scaffold_16	858446	858537	91	14	0.236589	0.0015669
scaffold_16	873406	873582	176	12	0.268958	6.0518e-11
scaffold_16	879799	880068	269	13	0.106266	3.0416e-06
scaffold_16	951141	951286	145	16	0.111157	0.0013794
scaffold_16	965217	965440	223	10	0.625199	1.0586e-14
scaffold_16	1056322	1056589	267	10	0.120717	0.011736
scaffold_16	1202878	1202920	42	10	-0.139237	0.015646
scaffold_16	1353521	1353709	188	10	0.125083	0.0018949
scaffold_16	1411007	1411396	389	18	-0.350648	2.58e-21
scaffold_16	1439703	1439761	58	10	0.11323	2.6912e-05
scaffold_16	1441388	1441647	259	31	-0.24721	4.0383e-14
scaffold_16	1762750	1762940	190	10	0.2016	0.00099093
scaffold_16	1981066	1981518	452	19	0.113806	0.0019774
scaffold_16	1991564	1991807	243	10	0.18805	0.00027719
scaffold_16	2135756	2136098	342	16	-0.199427	0.016173
scaffold_16	2220572	2220813	241	12	0.272878	0.010446
scaffold_16	2231157	2231365	208	16	0.295604	2.7713e-05
scaffold_16	2253514	2253733	219	16	0.118802	0.020028
scaffold_16	2273806	2274003	197	10	0.329483	1.4253e-06
scaffold_16	2353602	2353844	242	10	0.295186	0.010823
scaffold_16	2355747	2355941	194	12	-0.249139	0.0016833
scaffold_16	2442235	2442343	108	10	0.306994	0.00019256
scaffold_16	2541670	2541873	203	10	0.292633	0.0014704
scaffold_16	2763872	2764229	357	16	0.12824	0.0016594
scaffold_16	2900796	2901059	263	10	0.170467	0.00024544
scaffold_16	2949099	2949224	125	10	-0.298683	9.9181e-09
scaffold_16	2954616	2954818	202	12	0.325931	8.2337e-08
scaffold_16	2956347	2956785	438	14	0.344333	2.3956e-09
scaffold_16	3026771	3027187	416	29	0.125757	0.001161
scaffold_16	3027781	3028007	226	16	0.202948	6.0832e-05
scaffold_16	3158833	3159002	169	12	0.110931	0.036058
scaffold_16	3253773	3253826	53	10	0.130137	0.025564
scaffold_16	3351328	3351482	154	16	-0.274187	2.0634e-05
scaffold_16	3447373	3447594	221	10	0.139754	0.0088998
scaffold_16	3809420	3809651	231	21	0.237668	0.00066495
scaffold_16	3825984	3826150	166	10	0.324385	9.2577e-06
scaffold_16	3827438	3827896	458	44	-0.342449	2.4858e-19
scaffold_16	3909621	3909951	330	17	0.147251	0.027716
scaffold_16	3978424	3978752	328	20	0.152226	0.00095768
scaffold_16	4020690	4020800	110	17	0.108887	1.1759e-05
scaffold_16	4021456	4021536	80	11	0.105916	0.0012337
scaffold_16	4023396	4023621	225	10	0.28215	0.00075664
scaffold_16	4133147	4133450	303	10	-0.22305	0.026801
scaffold_16	4153971	4154207	236	12	0.215512	0.0085604
scaffold_16	4195833	4196026	193	10	0.316796	0.00098837
scaffold_16	4232972	4233237	265	10	0.22105	0.044366
scaffold_16	4307765	4308069	304	10	0.21685	0.0064841
scaffold_16	4346624	4346820	196	14	0.270464	0.00028116
scaffold_16	4349498	4349638	140	10	0.207233	0.012692
scaffold_16	4353964	4354018	54	10	0.179336	0.0020005
scaffold_16	4408430	4408690	260	14	0.302262	0.00096014
scaffold_16	4614785	4614812	27	10	-0.357967	4.1101e-05
scaffold_16	4755752	4755911	159	10	0.13795	0.00033125
scaffold_16	4779553	4779647	94	10	0.2744	0.00012014
scaffold_16	4789945	4790043	98	10	0.23765	3.6835e-05
scaffold_16	4820943	4821045	102	10	-0.290467	0.00010305
scaffold_16	4988183	4988518	335	10	-0.28735	0.00025265
scaffold_16	4992536	4992832	296	10	0.34295	0.00012554
scaffold_16	5006803	5007013	210	10	-0.210267	0.043921
scaffold_16	5205239	5205445	206	24	-0.317846	4.6744e-09
scaffold_16	5361930	5361983	53	10	0.2365	0.00014753
scaffold_16	5460061	5460173	112	12	-0.20671	0.011961
scaffold_16	5571020	5571285	265	12	0.198847	0.01909
scaffold_16	6004160	6004381	221	10	0.115689	0.0054094
scaffold_16	6021192	6021380	188	12	0.421387	5.5957e-08
scaffold_16	6030054	6030246	192	14	0.306476	5.6199e-10
scaffold_16	6335133	6335278	145	10	0.240867	1.0768e-06
scaffold_16	6370698	6370772	74	10	0.302433	8.501e-05
scaffold_16	6382886	6383033	147	10	0.26615	0.00016947
scaffold_16	6624809	6625097	288	12	0.167515	0.019642
scaffold_16	6716543	6716660	117	10	-0.277217	0.007218
scaffold_16	6728471	6728627	156	12	-0.271465	3.2195e-10
scaffold_16	6735823	6735980	157	10	0.14265	0.010407
scaffold_16	6775442	6775581	139	10	-0.150883	0.0016029
scaffold_16	6925827	6925897	70	10	0.166067	0.028623
scaffold_16	6977827	6978052	225	10	0.375083	9.1179e-05
scaffold_16	7222303	7222333	30	10	0.224332	1.8469e-07
scaffold_16	7238316	7238496	180	12	-0.318819	1.4095e-06
scaffold_16	7380832	7380968	136	10	0.247807	7.8927e-06
scaffold_16	7389564	7389816	252	10	-0.317367	0.012003
scaffold_16	7469834	7469976	142	10	0.255333	3.0198e-08
scaffold_16	7572077	7572237	160	12	0.149375	0.0011125
scaffold_16	7604742	7604879	137	10	-0.332151	1.7761e-05
scaffold_161	1439	1541	102	10	0.268933	0.0013569
scaffold_161	10542	10761	219	37	-0.123363	2.6338e-09
scaffold_161	66597	66755	158	10	-0.256628	0.023648
scaffold_163	42236	42347	111	14	0.218331	0.0064647
scaffold_1650	882	1137	255	24	-0.191398	9.6298e-10
scaffold_1661	3843	4217	374	16	0.107794	0.012146
scaffold_1699	3647	3964	317	13	-0.318495	2.0039e-05
scaffold_1699	4926	5157	231	19	-0.251231	4.0698e-06
scaffold_17	223112	223306	194	10	-0.221211	0.0027177
scaffold_17	223360	223485	125	10	-0.234767	1.5733e-06
scaffold_17	223992	224298	306	12	-0.230986	0.010783
scaffold_17	360477	360770	293	24	-0.251417	8.4207e-09
scaffold_17	786838	787038	200	10	0.37615	6.7586e-08
scaffold_17	795087	795183	96	10	-0.168484	0.010131
scaffold_17	1043596	1043815	219	10	0.185706	0.023936
scaffold_17	1207346	1207489	143	10	-0.176	0.0053828
scaffold_17	1255675	1255852	177	10	0.406784	5.0779e-06
scaffold_17	1279931	1280078	147	14	-0.105598	0.027959
scaffold_17	1298843	1298976	133	10	-0.19583	0.005794
scaffold_17	1306072	1306344	272	12	-0.238664	0.014444
scaffold_17	1314609	1314778	169	12	0.103213	0.037632
scaffold_17	1436033	1436117	84	19	0.176035	0.00029908
scaffold_17	1678188	1678217	29	12	0.432528	7.0896e-13
scaffold_17	1832375	1832532	157	10	-0.198733	0.021382
scaffold_17	1850021	1850411	390	12	0.221736	0.0044758
scaffold_17	1856093	1856205	112	10	0.384117	1.8163e-07
scaffold_17	1862860	1863225	365	10	-0.337083	5.0834e-05
scaffold_17	2185047	2185165	118	10	-0.131516	0.00011461
scaffold_17	2212435	2212577	142	10	0.127933	0.026301
scaffold_17	2232981	2233201	220	10	0.500833	9.3212e-09
scaffold_17	2398124	2398416	292	10	0.244908	0.035927
scaffold_17	2444949	2444976	27	10	0.25025	1.6933e-06
scaffold_17	2478351	2478467	116	10	0.31385	1.3921e-05
scaffold_17	2684038	2684446	408	10	0.1836	0.0077644
scaffold_17	2766690	2766932	242	20	-0.23357	6.6061e-05
scaffold_17	2957087	2957152	65	14	0.106107	0.00017724
scaffold_17	3065196	3065369	173	10	0.155447	0.0385
scaffold_17	3129280	3129626	346	13	0.190934	0.0070423
scaffold_17	3205198	3205807	609	16	0.155612	0.038759
scaffold_17	3244627	3244734	107	10	-0.28285	9.7791e-05
scaffold_17	3263838	3264142	304	10	0.14875	0.039662
scaffold_17	3383857	3383945	88	10	0.459364	6.924e-07
scaffold_17	3829092	3829222	130	10	0.112379	0.044473
scaffold_17	3949236	3949487	251	10	-0.101559	0.048003
scaffold_17	4018519	4018750	231	10	0.121383	0.018238
scaffold_17	4018921	4019048	127	10	0.333382	0.00088519
scaffold_17	4031548	4031631	83	10	0.111621	0.0075069
scaffold_17	4060639	4060940	301	10	0.103156	0.0032651
scaffold_17	4152064	4152209	145	10	0.348883	0.00064182
scaffold_17	4594337	4594482	145	10	-0.163617	0.0043177
scaffold_17	4655483	4655638	155	10	-0.180562	0.022426
scaffold_17	4727598	4727759	161	10	0.231518	0.011263
scaffold_17	5330059	5330326	267	17	0.270723	0.00061655
scaffold_17	5377670	5377898	228	10	0.23766	0.041449
scaffold_17	5396805	5397035	230	12	-0.263908	0.028612
scaffold_17	5444873	5444953	80	12	-0.215401	0.00075878
scaffold_17	5446995	5447022	27	10	-0.141864	0.028014
scaffold_17	5447030	5447117	87	16	-0.305758	1.6896e-07
scaffold_17	5544452	5544749	297	24	-0.209403	0.0018713
scaffold_17	5642698	5642914	216	10	-0.245035	0.013678
scaffold_17	5656578	5656748	170	10	0.226317	0.0027917
scaffold_17	5684137	5684232	95	12	0.157473	0.013642
scaffold_17	5906125	5906283	158	12	0.254691	8.9394e-05
scaffold_17	6064341	6064544	203	17	0.103433	0.0001336
scaffold_17	6255855	6256057	202	10	0.237757	0.043973
scaffold_17	6400880	6401160	280	12	0.126306	0.028358
scaffold_17	6862145	6862357	212	12	0.111767	0.0033902
scaffold_17	6892133	6892182	49	10	0.29391	0.0001088
scaffold_17	6947819	6947973	154	14	-0.18777	0.0010419
scaffold_17	6948001	6948328	327	15	-0.390822	4.8007e-10
scaffold_17	7120203	7120341	138	10	0.112683	0.0053932
scaffold_17	7331147	7331343	196	10	-0.4083	3.4518e-07
scaffold_17	7331352	7331610	258	14	-0.19156	0.0027121
scaffold_17	7337333	7337552	219	12	0.319069	5.9207e-07
scaffold_17	7358646	7358722	76	13	-0.236289	8.7397e-07
scaffold_1722	6027	6402	375	25	-0.299428	5.1164e-10
scaffold_175	56818	56946	128	12	0.37201	0.00033283
scaffold_175	59031	59751	720	20	0.321247	8.7983e-06
scaffold_175	67991	68137	146	12	-0.296478	6.0186e-05
scaffold_178	4885	4925	40	10	0.3156	6.4073e-05
scaffold_1789	1280	1431	151	10	0.152857	0.020016
scaffold_1789	2550	2663	113	10	0.105133	0.0011755
scaffold_1793	2718	3055	337	10	0.132859	0.032349
scaffold_1793	4652	4784	132	10	0.114894	4.0263e-06
scaffold_18	43532	43755	223	10	-0.164945	0.0068402
scaffold_18	178795	179063	268	18	0.118863	0.013165
scaffold_18	210850	211102	252	10	0.172383	0.0095427
scaffold_18	306335	306493	158	14	0.301226	0.00020841
scaffold_18	357149	357337	188	10	0.256251	0.0016752
scaffold_18	493225	493461	236	16	0.209245	0.033257
scaffold_18	755578	755787	209	17	0.1158	0.00011621
scaffold_18	793783	793887	104	14	0.427714	8.8133e-10
scaffold_18	847536	847661	125	10	-0.22415	1.7071e-05
scaffold_18	933673	933788	115	10	0.1062	0.0095832
scaffold_18	1084035	1084299	264	10	0.12587	3.2154e-05
scaffold_18	1086604	1086636	32	10	0.319467	2.0563e-07
scaffold_18	1087892	1087968	76	10	0.178733	1.8791e-05
scaffold_18	1194534	1195115	581	26	-0.500571	8.569e-25
scaffold_18	1200368	1200736	368	16	0.203729	0.01944
scaffold_18	1364325	1364506	181	10	-0.282346	5.7871e-05
scaffold_18	1372899	1373099	200	13	0.148768	0.0029159
scaffold_18	1480274	1480383	109	10	0.282578	0.0035455
scaffold_18	1568318	1568493	175	10	0.296683	0.001309
scaffold_18	1622162	1622322	160	10	-0.20209	0.00017348
scaffold_18	1622361	1622438	77	10	-0.322283	5.4594e-08
scaffold_18	1642601	1642801	200	11	0.287712	0.0096879
scaffold_18	1841985	1842195	210	15	0.125183	0.046097
scaffold_18	1961122	1961274	152	10	0.350463	2.0695e-05
scaffold_18	1992572	1992820	248	10	-0.248608	0.0062196
scaffold_18	2000190	2000507	317	10	-0.2165	0.013386
scaffold_18	2123752	2124028	276	10	-0.165303	0.0042135
scaffold_18	2125286	2125586	300	10	-0.1877	0.0001237
scaffold_18	2277174	2277299	125	10	-0.262067	0.0027144
scaffold_18	2333541	2333703	162	16	-0.175535	0.0036389
scaffold_18	2608399	2608666	267	16	-0.180392	0.0084917
scaffold_18	2671126	2671408	282	16	0.161115	0.0043359
scaffold_18	2923124	2923216	92	10	0.329817	6.5007e-05
scaffold_18	3184735	3185083	348	14	0.225357	0.0027547
scaffold_18	3195631	3195889	258	10	0.101926	0.012828
scaffold_18	3420418	3420789	371	21	-0.164683	0.015726
scaffold_18	3450013	3450177	164	10	0.27045	0.0022873
scaffold_18	3458806	3458886	80	10	0.100467	0.001544
scaffold_18	3512514	3512955	441	13	0.113629	0.0063498
scaffold_18	3551548	3551770	222	10	0.373883	5.4333e-06
scaffold_18	3706261	3706472	211	10	0.175667	0.034096
scaffold_18	3817602	3817778	176	10	0.134527	0.026707
scaffold_18	3874423	3874532	109	15	0.10564	0.00015442
scaffold_18	3894930	3895061	131	16	0.398026	1.8384e-12
scaffold_18	3901785	3901797	12	12	-0.297472	5.2564e-09
scaffold_18	3902448	3902862	414	10	-0.254176	8.251e-06
scaffold_18	4214637	4214963	326	10	-0.17455	0.02225
scaffold_18	4482390	4482511	121	10	0.25265	0.0001385
scaffold_18	4503815	4504041	226	10	-0.1813	0.00077857
scaffold_18	4740011	4740178	167	12	-0.176235	0.00069609
scaffold_18	5034295	5034517	222	12	0.140667	0.0090586
scaffold_18	5123928	5124186	258	24	0.10671	3.613e-11
scaffold_18	5199550	5199610	60	10	0.107345	2.5203e-07
scaffold_18	5256501	5256624	123	12	-0.224228	0.0011417
scaffold_18	5442259	5442350	91	10	0.166217	0.03508
scaffold_18	5544120	5544226	106	10	0.362767	5.7841e-06
scaffold_18	5563192	5563479	287	10	-0.259925	0.00011002
scaffold_18	5584551	5584779	228	19	0.100119	5.5707e-05
scaffold_18	5624867	5625241	374	10	0.3146	0.00012438
scaffold_18	5765566	5765663	97	12	0.106093	5.3349e-09
scaffold_18	5865679	5865841	162	10	0.111964	0.023261
scaffold_18	5998724	5998943	219	10	0.107391	0.00033796
scaffold_18	6428818	6428948	130	14	-0.208134	0.00027316
scaffold_183	59888	60049	161	10	0.102234	0.014823
scaffold_184	66559	66676	117	12	0.335877	0.00053277
scaffold_1840	351	526	175	15	0.157397	0.019785
scaffold_186	18721	19059	338	12	-0.109333	0.0063395
scaffold_1863	2338	2559	221	10	0.470095	8.5811e-07
scaffold_189	56432	56731	299	16	0.102633	1.2352e-06
scaffold_19	76772	77162	390	10	0.1852	0.00029603
scaffold_19	130436	130545	109	10	0.102261	5.2452e-06
scaffold_19	338239	338432	193	10	0.10025	0.00029578
scaffold_19	484388	484513	125	10	0.50396	3.3231e-17
scaffold_19	534668	534766	98	10	0.223746	0.029094
scaffold_19	562424	562588	164	12	0.281806	0.00036793
scaffold_19	626699	626920	221	14	0.218643	0.0030782
scaffold_19	646516	646599	83	12	0.119083	0.030323
scaffold_19	650087	650109	22	10	0.300983	7.7855e-10
scaffold_19	759773	759948	175	14	0.175698	0.00016533
scaffold_19	909947	910196	249	16	-0.252031	0.00051387
scaffold_19	1000745	1000991	246	10	-0.179433	0.00024499
scaffold_19	1137598	1137668	70	14	0.104747	9.9542e-09
scaffold_19	1505046	1505252	206	19	0.135607	1.1113e-06
scaffold_19	1589886	1590398	512	26	0.157273	0.00030239
scaffold_19	1677226	1677471	245	10	0.107902	6.3193e-06
scaffold_19	1681908	1682011	103	10	0.369733	3.8706e-12
scaffold_19	1682614	1682922	308	12	0.197056	0.0011996
scaffold_19	1695171	1695455	284	10	0.220767	0.019007
scaffold_19	1926066	1926455	389	14	0.104648	6.6312e-06
scaffold_19	1950138	1950630	492	14	0.151726	0.00075507
scaffold_19	2031882	2032278	396	16	-0.324627	2.7731e-05
scaffold_19	2068644	2068874	230	12	0.217764	1.442e-06
scaffold_19	2075413	2075628	215	12	0.298181	0.0023622
scaffold_19	2119290	2119516	226	10	0.109733	0.0085679
scaffold_19	2150824	2151006	182	12	-0.350118	7.4724e-07
scaffold_19	2356749	2356928	179	10	0.352062	2.645e-05
scaffold_19	2396844	2397195	351	25	-0.116923	6.8325e-06
scaffold_19	2446320	2446455	135	10	-0.275888	0.001451
scaffold_19	2450847	2451190	343	18	-0.148583	0.03197
scaffold_19	2547837	2548220	383	14	0.118712	0.00020429
scaffold_19	2564518	2564697	179	10	-0.221943	0.010204
scaffold_19	2582086	2582258	172	10	0.1024	0.017658
scaffold_19	2582607	2582801	194	10	0.198617	0.00012898
scaffold_19	3078087	3078323	236	24	-0.274873	2.0756e-07
scaffold_19	3384009	3384349	340	21	0.102057	0.036766
scaffold_19	3739617	3739880	263	12	0.334597	1.671e-05
scaffold_19	3866444	3866606	162	13	0.143872	0.0063255
scaffold_19	3906681	3906871	190	12	-0.25882	3.0694e-07
scaffold_19	4098611	4098783	172	10	0.275767	0.00017355
scaffold_19	4151606	4151705	99	10	0.101183	0.012681
scaffold_19	4181001	4181127	126	10	0.351183	8.4347e-09
scaffold_19	4325734	4325934	200	19	-0.254271	2.1805e-08
scaffold_19	4401601	4401795	194	13	0.105906	0.0014339
scaffold_19	4556015	4556334	319	10	-0.324067	0.0003
scaffold_19	4638967	4639183	216	10	0.29085	0.012505
scaffold_19	4689908	4690126	218	20	-0.135465	0.00039462
scaffold_19	4812322	4812371	49	10	-0.19641	0.011598
scaffold_19	4814704	4814964	260	10	0.259779	0.00055139
scaffold_19	5101585	5101642	57	10	0.39819	5.8807e-06
scaffold_19	5217637	5217978	341	17	-0.127036	8.3319e-08
scaffold_19	5234098	5234144	46	10	-0.189867	0.0018863
scaffold_19	5285385	5285492	107	10	0.303269	0.0002073
scaffold_19	5469627	5469775	148	10	0.201691	0.041077
scaffold_19	5497989	5498250	261	14	-0.463174	3.6669e-15
scaffold_19	5589419	5589631	212	11	0.111664	0.0090178
scaffold_19	5641535	5641602	67	10	0.368933	8.1738e-10
scaffold_19	5735301	5735538	237	14	0.265595	0.0013161
scaffold_19	5737912	5738262	350	14	0.116114	0.034742
scaffold_19	5747455	5747507	52	12	-0.127181	0.019832
scaffold_19	5853185	5853297	112	10	0.105599	0.045917
scaffold_19	6037824	6038136	312	14	0.100537	0.0077307
scaffold_1901	4033	4367	334	11	-0.269031	2.7754e-05
scaffold_1903	2007	2205	198	10	0.120211	0.0022241
scaffold_1905	4995	5026	31	10	0.125948	7.5901e-06
scaffold_1917	1056	1357	301	18	-0.155889	0.0054202
scaffold_192	1901	2007	106	11	0.119962	5.1657e-05
scaffold_192	37215	37359	144	12	0.339379	0.00019379
scaffold_1922	3124	3222	98	10	0.105283	1.5252e-12
scaffold_193	29096	29421	325	10	0.214862	6.6041e-06
scaffold_194	58738	59147	409	24	0.244544	0.0011856
scaffold_1954	1228	1405	177	10	0.112759	0.025758
scaffold_196	57989	58367	378	14	-0.113314	0.044434
scaffold_196	63360	64463	1103	46	0.132864	1.0992e-11
scaffold_196	65319	65673	354	14	0.106071	0.00071153
scaffold_196	66177	66748	571	20	0.100008	0.00014647
scaffold_1960	1620	1717	97	12	0.130189	0.0015225
scaffold_199	18348	18426	78	10	0.101535	7.4322e-05
scaffold_2	33729	34261	532	41	-0.393999	1.3465e-25
scaffold_2	261991	262091	100	10	0.157132	0.018177
scaffold_2	368540	368710	170	12	0.125069	0.011043
scaffold_2	475720	475874	154	24	0.223899	1.4718e-07
scaffold_2	488616	489035	419	13	0.165229	0.0080388
scaffold_2	538643	538937	294	16	-0.156072	0.00025197
scaffold_2	601726	601897	171	10	0.410167	4.7973e-08
scaffold_2	647703	647830	127	10	-0.2272	0.0093356
scaffold_2	651933	652262	329	15	-0.242156	0.0010533
scaffold_2	738542	738761	219	13	0.293688	4.39e-05
scaffold_2	738913	739194	281	10	0.27875	0.020219
scaffold_2	802018	802133	115	18	0.111301	5.6177e-13
scaffold_2	820941	821080	139	10	-0.12868	3.0516e-05
scaffold_2	907166	907308	142	10	-0.264383	0.0075217
scaffold_2	938642	938818	176	10	0.398433	0.00027368
scaffold_2	969948	970093	145	10	0.11083	0.00012651
scaffold_2	978653	979050	397	10	0.128414	1.1419e-05
scaffold_2	981387	981550	163	10	0.140975	0.011158
scaffold_2	982552	982782	230	21	-0.349857	1.4235e-33
scaffold_2	982856	982979	123	13	-0.157782	1.402e-06
scaffold_2	983522	983702	180	16	-0.130781	5.2447e-05
scaffold_2	1127137	1127342	205	14	0.100737	0.010281
scaffold_2	1337543	1337700	157	10	-0.506492	5.5523e-10
scaffold_2	1581669	1581977	308	40	-0.189817	1.8119e-14
scaffold_2	1672114	1672522	408	10	0.338086	7.1146e-05
scaffold_2	1678935	1678983	48	10	0.1002	0.0055813
scaffold_2	1809805	1809955	150	10	0.175217	0.022502
scaffold_2	1991746	1992081	335	15	-0.102837	0.028725
scaffold_2	1999079	1999286	207	10	-0.2923	0.00020743
scaffold_2	2065274	2065629	355	10	0.237917	0.03191
scaffold_2	2125199	2125263	64	10	-0.203883	0.0015986
scaffold_2	2210585	2210974	389	16	0.104864	0.00029112
scaffold_2	2212978	2213683	705	20	0.348028	1.4161e-07
scaffold_2	2214396	2214687	291	10	0.331759	0.0012288
scaffold_2	2353677	2353844	167	14	0.194643	0.0033515
scaffold_2	2357352	2357890	538	16	0.150661	0.0039767
scaffold_2	2535255	2535393	138	14	-0.432429	3.2264e-10
scaffold_2	2592783	2592939	156	10	-0.3099	2.2472e-05
scaffold_2	2647320	2647751	431	16	-0.423084	4.8007e-10
scaffold_2	2698139	2698260	121	12	0.267982	1.5125e-06
scaffold_2	2736798	2737138	340	18	-0.30223	2.3778e-06
scaffold_2	2737327	2737547	220	11	-0.322279	1.8829e-06
scaffold_2	2737547	2737648	101	13	-0.175885	0.0067637
scaffold_2	2911479	2911690	211	12	-0.176847	0.021157
scaffold_2	2925770	2925820	50	10	0.146848	0.00048826
scaffold_2	2935204	2935566	362	14	0.215202	1.5194e-06
scaffold_2	2937681	2937801	120	10	0.258525	0.013236
scaffold_2	2951938	2952046	108	10	0.100807	0.00045933
scaffold_2	3083580	3083741	161	10	0.457417	1.8864e-08
scaffold_2	3087565	3087897	332	10	-0.295033	0.0019452
scaffold_2	3132135	3132442	307	14	0.331571	4.6873e-05
scaffold_2	3260234	3260333	99	10	0.23585	0.017395
scaffold_2	3264177	3264464	287	20	-0.216494	0.00094714
scaffold_2	3354929	3355027	98	10	0.1107	0.018422
scaffold_2	3434033	3434257	224	22	-0.179076	0.0039213
scaffold_2	3551378	3551520	142	10	0.354808	3.1972e-05
scaffold_2	3563536	3563653	117	10	0.246665	0.012234
scaffold_2	3620585	3620669	84	12	-0.29448	5.7985e-08
scaffold_2	3740058	3740268	210	10	0.240083	0.0047523
scaffold_2	3836875	3837162	287	10	0.256167	0.049971
scaffold_2	3880729	3880943	214	10	-0.310162	0.0022912
scaffold_2	4180061	4180176	115	10	-0.20955	0.0072206
scaffold_2	4237638	4237735	97	10	0.179767	0.0016069
scaffold_2	4250297	4250477	180	26	-0.256487	5.9854e-07
scaffold_2	4280134	4280302	168	10	0.23075	0.0031826
scaffold_2	4442928	4443071	143	10	-0.239022	5.4811e-05
scaffold_2	4493944	4494072	128	17	0.107269	0.00076344
scaffold_2	4549690	4549843	153	12	0.250749	0.009254
scaffold_2	4613316	4613391	75	10	0.163733	0.00095732
scaffold_2	4623871	4623918	47	10	-0.176	0.011803
scaffold_2	4979251	4979656	405	12	0.272042	0.00075914
scaffold_2	5170746	5170994	248	18	-0.100787	0.017119
scaffold_2	5441531	5441953	422	29	-0.44892	3.329e-113
scaffold_2	5558190	5558604	414	16	-0.200722	3.2481e-07
scaffold_2	5582440	5582582	142	10	-0.383517	2.5741e-05
scaffold_2	5640498	5640753	255	21	-0.25891	0.00026568
scaffold_2	5669626	5669722	96	10	0.265517	0.0046477
scaffold_2	5687618	5687714	96	13	0.102843	0.00037232
scaffold_2	6442679	6442873	194	12	0.246917	0.023722
scaffold_2	6828258	6828334	76	10	0.122205	0.0001322
scaffold_2	7002819	7002928	109	10	0.17386	0.046451
scaffold_2	7348038	7348253	215	10	0.259416	0.0070183
scaffold_2	7648892	7649039	147	10	0.200143	0.0099207
scaffold_2	7663167	7663682	515	26	-0.110686	0.026357
scaffold_2	7708223	7708405	182	10	0.117124	0.00060965
scaffold_2	7763771	7763896	125	10	0.224917	0.012009
scaffold_2	7944559	7944683	124	10	0.126517	0.0017606
scaffold_2	7977690	7977859	169	10	-0.3272	0.00092931
scaffold_2	8080814	8080884	70	10	0.125717	7.7785e-05
scaffold_2	8106908	8107283	375	10	0.59435	2.4303e-12
scaffold_2	8120172	8120362	190	10	0.154706	0.0060706
scaffold_2	8140511	8140668	157	22	0.10671	1.6323e-05
scaffold_2	8265668	8266214	546	28	-0.128037	1.1619e-08
scaffold_2	8317413	8317693	280	12	0.260083	0.0011992
scaffold_2	8328825	8329365	540	12	-0.252528	0.0028081
scaffold_2	8345941	8346087	146	10	0.116313	0.028294
scaffold_2	8561879	8562004	125	10	-0.130952	0.023792
scaffold_2	8566535	8566753	218	18	-0.238803	0.00040662
scaffold_2	8570857	8571006	149	12	0.100719	0.0022892
scaffold_2	8625819	8626053	234	10	-0.381733	3.261e-05
scaffold_2	8925482	8925833	351	17	0.134	4.2315e-05
scaffold_2	8959380	8959573	193	10	0.191745	0.00084652
scaffold_2	9106978	9107124	146	16	0.242286	0.00093691
scaffold_2	9231330	9231583	253	10	0.26785	0.019273
scaffold_2	9399639	9399759	120	10	0.307705	5.8163e-07
scaffold_2	9535536	9535810	274	16	-0.357585	5.3682e-10
scaffold_2	9585321	9585572	251	16	-0.180186	5.6587e-05
scaffold_2	9588281	9588460	179	10	-0.116602	0.023349
scaffold_2	9596231	9596247	16	10	0.104731	0.0038611
scaffold_2	9620813	9621002	189	10	0.162333	0.034508
scaffold_2	9719942	9720143	201	12	0.164	0.025947
scaffold_2	9728420	9728617	197	10	0.168029	0.00088005
scaffold_2	9735312	9735398	86	10	0.26025	0.033047
scaffold_2	9748664	9748765	101	10	0.179783	0.027078
scaffold_2	9753644	9753987	343	24	0.31436	3.2745e-13
scaffold_2	10260292	10260650	358	30	-0.343311	7.7097e-13
scaffold_2	10416188	10416357	169	12	0.147432	0.0063661
scaffold_2	10570500	10570596	96	14	-0.192381	2.724e-09
scaffold_2	10596957	10597189	232	10	0.108317	0.046522
scaffold_2	10961186	10961226	40	10	0.12415	0.019977
scaffold_2	11005971	11006033	62	10	-0.13225	0.0088439
scaffold_2	11357476	11358029	553	16	0.124125	0.044724
scaffold_2	11528774	11528942	168	10	0.169433	0.027199
scaffold_2	11533278	11533605	327	10	-0.450324	1.7319e-07
scaffold_2	11735729	11735933	204	10	0.325367	0.00056547
scaffold_2	12168142	12168376	234	18	0.119938	3.7049e-13
scaffold_2	12407120	12407356	236	14	-0.219647	0.012487
scaffold_2	12544453	12544729	276	10	0.152817	0.0069786
scaffold_2	12637463	12637822	359	11	0.177242	0.00014642
scaffold_2	12662757	12662956	199	10	0.255694	0.0027845
scaffold_2	12713529	12713662	133	10	0.508876	1.4483e-09
scaffold_2	12759181	12759543	362	10	-0.27275	0.01202
scaffold_2	12787550	12787726	176	10	-0.199817	0.043952
scaffold_2	12955518	12955749	231	10	0.133319	0.021173
scaffold_2	12971087	12971333	246	13	-0.340349	7.8051e-05
scaffold_2	13271713	13271991	278	16	0.157625	0.047836
scaffold_2	13331524	13331774	250	32	-0.11276	0.001338
scaffold_2	13332833	13332918	85	10	-0.185704	0.0015594
scaffold_2	13389779	13389925	146	10	0.14775	0.0030317
scaffold_2	13436328	13436536	208	14	-0.246821	3.4498e-06
scaffold_2	13437059	13437263	204	14	0.442538	5.4603e-08
scaffold_2	13489414	13489458	44	10	0.320567	0.00025052
scaffold_2	13789845	13790031	186	16	0.196792	1.7038e-06
scaffold_2	13792286	13792478	192	20	0.274533	3.9815e-08
scaffold_2	13836244	13836408	164	12	0.129625	0.0026716
scaffold_2	13899984	13900223	239	10	0.114581	0.00010132
scaffold_2	14019929	14020198	269	18	-0.30725	7.405e-05
scaffold_2	14055297	14055786	489	18	0.169405	3.3704e-05
scaffold_2	14185244	14185411	167	10	0.312517	0.00027268
scaffold_2	14250035	14250131	96	14	0.183258	0.0061553
scaffold_2	14484958	14485213	255	10	0.106117	0.0015157
scaffold_2	14594744	14594915	171	18	0.340861	2.5557e-08
scaffold_2	14609105	14609460	355	14	0.110571	0.0022366
scaffold_2	14902336	14902441	105	10	0.36185	3.0412e-05
scaffold_2	15125336	15125751	415	10	0.178116	0.038455
scaffold_2	15155306	15155371	65	12	0.227083	0.00088692
scaffold_2	15170648	15170951	303	18	0.2168	0.00083714
scaffold_2	15493740	15493941	201	15	0.147196	5.777e-11
scaffold_2	15567020	15567268	248	12	-0.232361	0.00054725
scaffold_2	15591487	15591653	166	10	0.102742	0.0011634
scaffold_2	15639314	15639521	207	20	-0.103329	0.0065138
scaffold_2	16205193	16205473	280	10	0.191617	0.031411
scaffold_2	16228235	16228515	280	10	-0.439666	3.0727e-09
scaffold_2	16233322	16233592	270	10	-0.328283	0.00010843
scaffold_2	16362215	16362500	285	18	0.138296	0.0032798
scaffold_2	16653308	16653474	166	10	-0.168353	0.00037387
scaffold_2	16802703	16802926	223	10	0.150883	0.045545
scaffold_2	16803257	16803553	296	24	-0.141826	4.6729e-05
scaffold_2	16945207	16945549	342	10	-0.3296	0.00066198
scaffold_2	17016988	17017128	140	14	0.283924	0.0033333
scaffold_2	17092992	17093333	341	20	-0.138342	0.023648
scaffold_2	17113294	17113438	144	12	0.160338	0.035306
scaffold_2	17125734	17125982	248	10	0.211254	0.0099967
scaffold_2	17216904	17217055	151	10	-0.21225	6.7437e-05
scaffold_2	17275970	17276190	220	10	0.184883	0.017137
scaffold_2	17277404	17277608	204	11	0.185106	0.049505
scaffold_2	17345774	17345958	184	10	0.307709	0.0026903
scaffold_2	17362428	17362824	396	10	0.255283	0.021262
scaffold_2	17407274	17407502	228	10	-0.190433	0.018283
scaffold_2	17459864	17459976	112	12	0.126082	9.3619e-05
scaffold_2	17474443	17474566	123	10	0.13305	7.3099e-05
scaffold_2	17505637	17505978	341	16	-0.199799	0.0090003
scaffold_2	17643130	17643196	66	10	-0.233197	0.002404
scaffold_2	17707703	17707934	231	18	0.342278	5.0485e-09
scaffold_2	17766504	17766694	190	10	-0.121087	0.037519
scaffold_2	17864983	17865269	286	10	-0.178067	0.030132
scaffold_2	18081802	18081978	176	18	-0.349766	8.6468e-09
scaffold_2	18082757	18083030	273	14	-0.230602	0.0022478
scaffold_2	18086227	18086331	104	10	0.165067	0.014217
scaffold_2	18115401	18115610	209	12	-0.247397	0.0029858
scaffold_2	18142234	18142595	361	12	0.590694	7.6559e-15
scaffold_2	18144579	18144746	167	10	0.264183	0.0053081
scaffold_2	18189115	18189435	320	10	0.113027	0.013677
scaffold_2	18200154	18200383	229	10	0.1548	0.02452
scaffold_2	18201047	18201255	208	10	-0.130086	0.039247
scaffold_2	18256006	18256119	113	12	-0.244347	0.00097639
scaffold_2	18383729	18383883	154	18	-0.116426	0.011128
scaffold_2	18390427	18390505	78	10	0.302253	0.00043429
scaffold_2	18449214	18449466	252	24	-0.157653	0.0010739
scaffold_2	18471575	18471816	241	20	-0.204391	0.018603
scaffold_2	18650238	18650392	154	10	-0.295433	0.00076255
scaffold_2	18651748	18651898	150	10	0.280633	0.0079164
scaffold_2	18664491	18665058	567	23	-0.13985	0.00074544
scaffold_2	18765627	18765863	236	10	0.232033	0.0080987
scaffold_2	18839391	18839630	239	10	-0.148233	0.036591
scaffold_2	18878298	18878447	149	10	0.257017	0.00034753
scaffold_2	18930077	18930171	94	10	-0.201502	2.4903e-05
scaffold_2	19034946	19035032	86	10	-0.20335	0.00033007
scaffold_2	19091509	19091847	338	11	-0.292567	1.1002e-08
scaffold_2	19177701	19178220	519	19	0.223968	2.8419e-05
scaffold_2	19225118	19225221	103	12	0.126354	0.025103
scaffold_2	19309699	19310500	801	27	-0.10129	0.0064565
scaffold_2	19310923	19311069	146	18	-0.108517	0.032152
scaffold_2	19440655	19440932	277	10	0.274457	0.0026501
scaffold_2	19498847	19499035	188	11	0.409977	1.4817e-05
scaffold_2	19541727	19541850	123	10	0.185733	0.027912
scaffold_2	19746488	19746642	154	12	-0.2572	6.3121e-05
scaffold_2	19756962	19757116	154	10	0.129167	0.039164
scaffold_2	19844612	19845076	464	10	0.252959	0.020318
scaffold_2	19914359	19914655	296	12	-0.102597	0.040681
scaffold_2	19965560	19965705	145	10	0.259819	6.2407e-10
scaffold_2	19969653	19969748	95	10	0.186417	0.019574
scaffold_2	19976304	19976439	135	10	0.133396	0.029182
scaffold_2	20117623	20117905	282	13	0.116394	0.048004
scaffold_2	20161987	20162441	454	18	-0.175551	0.036072
scaffold_2	20297969	20298452	483	20	0.105743	0.0020361
scaffold_2	20354724	20354935	211	12	0.197986	0.00094505
scaffold_2	20438610	20438773	163	12	0.254917	0.0017124
scaffold_2	20476418	20476638	220	14	0.103738	0.0016791
scaffold_2	20490869	20491094	225	10	-0.151317	0.034896
scaffold_2	20964778	20964836	58	10	-0.389572	4.6381e-07
scaffold_2	21067233	21067357	124	14	0.506154	1.9662e-16
scaffold_2	21228979	21229212	233	14	-0.187107	0.006522
scaffold_2	21254863	21255082	219	10	0.161319	0.018783
scaffold_2	21334505	21334806	301	13	0.10871	9.6106e-06
scaffold_2	21411874	21412127	253	16	-0.205467	0.0013617
scaffold_2	21522552	21522747	195	10	0.16865	7.6421e-05
scaffold_2	21658863	21658905	42	10	0.13352	0.019261
scaffold_2	21698796	21698941	145	17	-0.105692	0.0035112
scaffold_2	21728012	21728342	330	22	0.162106	0.011606
scaffold_2	21734613	21734656	43	10	-0.214812	0.0036709
scaffold_2	21734973	21735202	229	10	-0.129901	0.011073
scaffold_2	21788432	21788571	139	12	-0.242528	0.01052
scaffold_2	21801196	21801367	171	10	0.329367	0.00072014
scaffold_2	21823327	21823663	336	16	-0.381554	8.0852e-09
scaffold_2	21889098	21889277	179	11	0.189922	0.00037533
scaffold_2	21952171	21952231	60	10	0.27035	0.010213
scaffold_2	22000750	22000836	86	10	0.225833	0.00023182
scaffold_2	22027064	22027346	282	10	-0.328583	2.0312e-09
scaffold_2	22089703	22089816	113	12	-0.307417	1.4609e-06
scaffold_2	22128496	22128674	178	12	0.196389	6.4583e-06
scaffold_2	22134811	22135083	272	12	0.268441	0.01393
scaffold_2	22227158	22227321	163	10	0.22125	0.0013078
scaffold_2	22302710	22302894	184	12	0.124915	0.0043103
scaffold_2	22542829	22543637	808	89	-0.158557	8.3084e-22
scaffold_2	22696644	22697299	655	16	-0.448679	1.5915e-12
scaffold_2	22713570	22713615	45	10	0.142067	0.010109
scaffold_2	22863772	22863906	134	10	0.231116	0.010419
scaffold_2	22872662	22872780	118	10	0.173509	0.019946
scaffold_2	22892301	22892431	130	10	-0.191867	0.035343
scaffold_2	22981791	22982174	383	13	0.375474	1.0437e-07
scaffold_2	23103186	23103591	405	28	-0.419823	2.8562e-18
scaffold_2	23153099	23153135	36	10	-0.159467	0.004645
scaffold_2	23248170	23248404	234	10	0.12245	0.021754
scaffold_2	23276241	23276451	210	14	-0.14769	0.015949
scaffold_2	23305205	23305450	245	18	-0.241632	2.6004e-11
scaffold_2	23353584	23353924	340	18	-0.487525	7.943e-15
scaffold_2	23452209	23452417	208	10	-0.14635	0.046372
scaffold_2	23465741	23465901	160	12	0.368042	1.8088e-05
scaffold_2	23466027	23466154	127	12	0.202069	0.017809
scaffold_2	23489293	23489567	274	10	0.4419	1.0781e-08
scaffold_2	23521284	23521772	488	22	0.302799	2.0945e-06
scaffold_2	23553555	23553745	190	10	0.251198	0.020934
scaffold_2	23567929	23568022	93	12	-0.233111	0.011946
scaffold_2	23569570	23569806	236	10	0.214753	0.037601
scaffold_2	23756004	23756292	288	10	0.130218	0.01309
scaffold_2	23821814	23822009	195	12	0.11014	0.00042268
scaffold_2	24059075	24059110	35	10	0.160708	8.7183e-07
scaffold_2	24059585	24059764	179	10	0.292219	0.001366
scaffold_2	24183548	24183766	218	10	0.590379	6.296e-11
scaffold_2	24263171	24263567	396	10	0.425425	1.9899e-05
scaffold_2	24269593	24269702	109	12	-0.285614	4.9167e-08
scaffold_2	24269894	24270188	294	14	-0.18148	0.002911
scaffold_2	24302373	24302588	215	11	-0.165334	0.027079
scaffold_2	24323143	24323175	32	10	0.219443	5.7293e-07
scaffold_2	24333123	24333274	151	12	0.114136	0.00021807
scaffold_2	24400001	24400434	433	20	-0.568725	1.0638e-24
scaffold_2	24608384	24608550	166	10	0.156867	0.031508
scaffold_2	24692353	24692540	187	12	0.136129	0.022709
scaffold_2	24693291	24693599	308	18	0.101836	0.019444
scaffold_2	24821439	24821683	244	12	0.231889	0.0019253
scaffold_2	24822756	24822851	95	10	0.140315	0.046135
scaffold_2	24887342	24887516	174	10	-0.2601	2.8564e-05
scaffold_20	111145	111256	111	14	-0.273821	5.8749e-05
scaffold_20	394190	394266	76	10	0.115533	0.00029729
scaffold_20	735182	735351	169	10	0.442569	4.0472e-06
scaffold_20	766910	766988	78	12	-0.296108	0.00039031
scaffold_20	808500	808649	149	11	0.124022	0.037282
scaffold_20	829630	829797	167	12	0.254458	2.2902e-05
scaffold_20	830034	830337	303	19	0.234385	0.0001722
scaffold_20	915421	915640	219	13	-0.360195	1.9837e-09
scaffold_20	1005111	1005428	317	12	0.125873	0.00038283
scaffold_20	1061142	1061324	182	10	0.118413	4.6316e-05
scaffold_20	1101552	1101779	227	10	0.172779	0.00025244
scaffold_20	1354540	1354755	215	10	-0.114052	0.013745
scaffold_20	1356807	1357125	318	10	0.114017	0.041993
scaffold_20	1661440	1661693	253	11	0.199803	0.0013322
scaffold_20	1681186	1681351	165	10	0.325159	0.00015472
scaffold_20	1688757	1688892	135	12	-0.270646	9.9117e-09
scaffold_20	1688980	1689126	146	15	-0.13427	0.0011019
scaffold_20	1794450	1794927	477	20	-0.117557	0.0013914
scaffold_20	1794937	1795126	189	10	-0.220171	0.0013952
scaffold_20	1802688	1802793	105	14	0.10809	7.2335e-08
scaffold_20	1877557	1877880	323	30	0.155317	0.013502
scaffold_20	1901204	1901541	337	14	0.138405	1.1325e-05
scaffold_20	1981338	1981489	151	10	-0.230333	1.5602e-06
scaffold_20	2031268	2031590	322	10	0.434917	4.7872e-06
scaffold_20	2129140	2129224	84	10	-0.190517	0.018246
scaffold_20	2142293	2142487	194	10	-0.10963	0.0075167
scaffold_20	2144751	2144771	20	10	0.228067	0.0067532
scaffold_20	2204664	2204864	200	10	0.157391	0.029885
scaffold_20	2442087	2442171	84	10	0.166967	0.0062757
scaffold_20	2524052	2524248	196	10	-0.134467	0.025258
scaffold_20	2647101	2647444	343	12	0.1114	0.00076779
scaffold_20	2664289	2664423	134	10	0.191	0.0010704
scaffold_20	2951349	2951634	285	24	0.198456	0.015808
scaffold_20	3087237	3087356	119	10	-0.2914	2.9968e-05
scaffold_20	3087389	3087710	321	20	-0.179493	0.033408
scaffold_20	3330477	3330702	225	12	-0.210974	0.00040272
scaffold_20	3330702	3331100	398	11	-0.404924	9.3058e-15
scaffold_20	3384258	3384471	213	10	0.31981	5.5109e-05
scaffold_20	3395957	3396263	306	10	0.259328	0.024401
scaffold_20	3589676	3589892	216	10	0.201533	6.6551e-06
scaffold_20	3640737	3640886	149	10	0.443583	3.3431e-09
scaffold_20	3679225	3679292	67	12	-0.332507	0.0006147
scaffold_20	3755299	3755331	32	10	0.384561	9.5275e-08
scaffold_20	3803712	3804078	366	10	-0.194583	0.0010378
scaffold_20	3880931	3881064	133	10	-0.428932	1.4749e-06
scaffold_20	4005240	4005411	171	16	-0.12575	0.0034567
scaffold_20	4115037	4115273	236	12	0.302005	0.00057569
scaffold_20	4171674	4171902	228	10	-0.112588	0.020248
scaffold_20	4173351	4173504	153	10	-0.122983	0.02225
scaffold_20	4243642	4243771	129	10	-0.16475	0.0053815
scaffold_20	4289193	4289492	299	12	-0.115051	0.018394
scaffold_20	4407400	4407514	114	10	0.178814	0.03121
scaffold_20	4408439	4408502	63	10	0.124315	0.0089401
scaffold_20	4673454	4673510	56	12	-0.253152	0.002779
scaffold_20	4697461	4697678	217	10	-0.646756	1.6738e-19
scaffold_20	5076774	5077148	374	14	0.120167	0.00073095
scaffold_20	5162452	5162830	378	20	-0.249125	1.8236e-13
scaffold_20	5173096	5173159	63	10	0.10034	0.02018
scaffold_20	5395048	5395255	207	10	0.102453	0.00044455
scaffold_20	5514168	5514442	274	12	0.45375	1.2389e-09
scaffold_20	5515043	5515236	193	10	0.19655	0.040088
scaffold_20	5598860	5599127	267	10	0.242917	0.0021823
scaffold_20	5602180	5602412	232	10	0.1857	0.035532
scaffold_201	867	1007	140	10	0.26744	0.037976
scaffold_202	605	758	153	10	0.113549	0.018171
scaffold_203	38718	38973	255	36	-0.431594	1.4058e-30
scaffold_203	49669	49998	329	12	0.23693	0.0057726
scaffold_206	51404	51496	92	10	-0.320279	4.4336e-09
scaffold_2076	1424	1787	363	18	-0.193755	0.041476
scaffold_209	35248	35430	182	10	0.18217	0.0022866
scaffold_209	38257	38503	246	10	0.260433	0.00030972
scaffold_2093	3150	3264	114	10	0.3444	0.00068
scaffold_21	158236	158714	478	30	-0.305563	8.4817e-14
scaffold_21	212659	212925	266	16	0.131818	0.023358
scaffold_21	330340	330470	130	10	0.179052	0.048952
scaffold_21	350936	351071	135	10	0.2459	0.027744
scaffold_21	434846	435053	207	14	0.111631	0.00021691
scaffold_21	474556	474655	99	10	0.709683	2.7552e-19
scaffold_21	499769	499962	193	10	0.1148	0.020098
scaffold_21	500707	500892	185	16	0.202385	0.036361
scaffold_21	532633	533149	516	34	-0.195072	6.9641e-08
scaffold_21	716363	716897	534	12	0.23847	0.0010359
scaffold_21	1048687	1048837	150	30	-0.284778	2.329e-10
scaffold_21	1058215	1058573	358	14	0.247373	0.00016141
scaffold_21	1228361	1228875	514	15	0.10388	0.0015206
scaffold_21	1288025	1288428	403	10	0.21836	0.034252
scaffold_21	1335313	1335536	223	10	0.102074	0.03861
scaffold_21	1395852	1396116	264	14	0.264411	0.014556
scaffold_21	1533974	1534139	165	12	-0.164232	5.6824e-07
scaffold_21	1551628	1551868	240	12	0.186028	0.048852
scaffold_21	1560762	1561183	421	12	0.137153	0.045494
scaffold_21	1567507	1567787	280	12	0.118412	0.00039224
scaffold_21	1712095	1712255	160	12	0.227972	5.0245e-07
scaffold_21	1712315	1712513	198	10	0.10975	0.035713
scaffold_21	1789504	1789613	109	10	0.296233	7.422e-05
scaffold_21	1921918	1922162	244	10	-0.202217	0.044021
scaffold_21	1991976	1992274	298	12	0.107284	3.3683e-05
scaffold_21	2027048	2027449	401	16	-0.275083	0.00033828
scaffold_21	2198630	2198984	354	14	0.385947	1.4724e-07
scaffold_21	2204187	2204417	230	10	0.297717	0.00016551
scaffold_21	2256433	2256515	82	10	0.181635	0.00057676
scaffold_21	2325983	2326125	142	10	-0.266017	0.010595
scaffold_21	2380696	2380780	84	13	0.158866	0.02198
scaffold_21	2424407	2424753	346	20	-0.1169	0.019921
scaffold_21	2443911	2444269	358	12	0.103913	0.0011809
scaffold_21	2485299	2485501	202	10	-0.278317	0.00073412
scaffold_21	2497462	2497711	249	12	-0.195036	0.012273
scaffold_21	2881562	2881650	88	10	0.131649	0.022067
scaffold_21	3081870	3081948	78	10	-0.264983	0.0082938
scaffold_21	3285640	3285998	358	10	0.137492	0.010226
scaffold_21	3367098	3367302	204	10	0.1472	0.0036172
scaffold_21	3378853	3379021	168	10	-0.157032	0.028419
scaffold_21	3471175	3471428	253	10	0.297687	0.00087572
scaffold_21	3574586	3574919	333	14	0.256611	3.8614e-10
scaffold_21	3818041	3818066	25	10	0.109473	3.4724e-07
scaffold_21	4002616	4002764	148	10	-0.448276	4.5748e-08
scaffold_21	4417284	4417438	154	12	0.232833	0.00067689
scaffold_21	4480074	4480207	133	10	0.217069	0.017462
scaffold_21	4517397	4517564	167	10	0.235083	0.012316
scaffold_21	4672385	4672530	145	10	0.254042	0.049433
scaffold_21	4680977	4681071	94	12	0.234181	0.00049451
scaffold_21	4682119	4682448	329	12	0.331875	2.4192e-05
scaffold_21	4707667	4707742	75	10	-0.12866	0.010948
scaffold_21	4767874	4768086	212	12	0.153926	0.0058296
scaffold_21	4877611	4877706	95	10	0.16078	0.0063249
scaffold_21	4893058	4893221	163	10	0.646967	4.1593e-17
scaffold_21	4926605	4926775	170	12	0.102193	6.7697e-05
scaffold_21	5097618	5097904	286	15	0.175975	0.010528
scaffold_21	5260256	5260507	251	14	0.137214	0.00074435
scaffold_21	5427324	5427647	323	12	0.240181	0.0029262
scaffold_21	5435536	5435847	311	10	0.139925	0.0012382
scaffold_21	5487564	5488051	487	24	-0.16871	0.030846
scaffold_21	5496318	5496350	32	10	0.1864	0.00065101
scaffold_21	5534784	5534938	154	15	0.184013	0.014525
scaffold_21	5590833	5590981	148	10	0.124911	0.04311
scaffold_215	40091	40304	213	48	-0.14659	9.2052e-38
scaffold_2150	5261	5375	114	10	0.36967	0.00053964
scaffold_2162	5281	5373	92	10	-0.131238	0.043143
scaffold_2188	892	1039	147	20	-0.101393	0.048398
scaffold_2188	1096	1541	445	12	-0.450418	1.0336e-08
scaffold_22	92149	92523	374	20	0.296582	7.76e-05
scaffold_22	103409	103671	262	14	-0.130747	0.0028572
scaffold_22	248466	248569	103	12	0.191639	0.00090773
scaffold_22	267627	267823	196	10	0.118085	0.0013341
scaffold_22	396543	396769	226	15	-0.117203	0.00119
scaffold_22	480920	480989	69	12	-0.314764	1.83e-05
scaffold_22	528615	528763	148	12	-0.114806	0.00011755
scaffold_22	635541	635663	122	21	-0.149661	1.0561e-05
scaffold_22	684385	684634	249	10	-0.167033	0.034691
scaffold_22	700101	700385	284	10	-0.343061	0.00013221
scaffold_22	875194	875276	82	10	-0.107021	0.040523
scaffold_22	896842	897000	158	18	0.177384	1.8784e-06
scaffold_22	952674	953045	371	14	0.10276	5.9367e-08
scaffold_22	970519	970606	87	10	0.395517	6.9e-09
scaffold_22	971010	971214	204	20	0.68665	3.4524e-44
scaffold_22	1149940	1150309	369	12	0.216252	0.00015495
scaffold_22	1163449	1163643	194	10	-0.24598	0.0222
scaffold_22	1226788	1226979	191	10	0.100857	1.7796e-07
scaffold_22	1253696	1254011	315	10	0.215495	0.0025799
scaffold_22	1267834	1267938	104	10	-0.100085	0.0064171
scaffold_22	1431861	1431958	97	10	0.1023	0.037827
scaffold_22	1438299	1438632	333	10	-0.404521	1.0171e-06
scaffold_22	1540922	1541112	190	25	0.404704	1.5522e-15
scaffold_22	1844598	1844821	223	10	0.126067	0.004237
scaffold_22	2122962	2123076	114	10	0.324404	2.4152e-05
scaffold_22	2129084	2129507	423	17	-0.12483	0.0019475
scaffold_22	2138997	2139152	155	20	-0.478598	2.3408e-19
scaffold_22	2233358	2233557	199	12	0.112847	0.0044306
scaffold_22	2235527	2235735	208	12	-0.377611	8.0025e-06
scaffold_22	2240472	2240571	99	10	-0.192083	0.010919
scaffold_22	2251031	2251175	144	10	-0.235548	0.018107
scaffold_22	2336598	2336727	129	10	0.4464	1.1371e-08
scaffold_22	2357365	2357513	148	10	-0.26374	0.018738
scaffold_22	2365008	2365147	139	10	0.197267	0.018196
scaffold_22	2457151	2457290	139	10	0.226033	5.8604e-07
scaffold_22	2626553	2627226	673	26	0.230551	4.6744e-09
scaffold_22	2649519	2649660	141	12	0.108812	0.02523
scaffold_22	2656100	2656153	53	10	0.1072	0.025253
scaffold_22	2659851	2660248	397	18	0.178478	4.2341e-06
scaffold_22	2700723	2700869	146	10	0.28405	0.0068283
scaffold_22	2744574	2744872	298	10	-0.159732	0.0006072
scaffold_22	2759365	2759539	174	10	-0.167833	0.0010321
scaffold_22	2765267	2765544	277	22	-0.208069	4.158e-07
scaffold_22	2780336	2780627	291	14	0.360143	3.633e-08
scaffold_22	2849424	2849643	219	12	0.585153	2.7492e-14
scaffold_22	2923633	2923856	223	16	-0.20162	0.00029977
scaffold_22	3047595	3047803	208	16	-0.238145	0.0068098
scaffold_22	3174486	3174712	226	12	0.254987	0.001217
[truncated: 2,302 more rows]

## Sheet: Table S6
Table S6. Significant region-level markers (q<0.25) in CG context associated with leaf flavonol content, and their intersections to feature annotations.
marker ID	beta	stats	p value	q value	intersection gene ID	gene ID description
scaffold_14:4361340-4361555	5.7122	5.97836	7.59622e-06	0.0308331	-	-
scaffold_14:372557-372782	6.2238	5.32487	3.27215e-05	0.0664083	maker-scaffold_11-augustus-gene-45.123	probable ascorbate-specific transmembrane electron transporter 1
scaffold_12:10293037-10293238	7.41061	4.41332	0.000267764	0.127873	-	-
scaffold_1:32904969-32905136	5.43004	4.60952	0.000169551	0.127873	-	-
scaffold_15:2660954-2661034	-5.78618	-4.34367	0.000315035	0.127873	-	-
scaffold_17:5656578-5656748	4.93432	4.43492	0.00025461	0.127873	-	-
scaffold_19:4098611-4098783	4.63042	4.52361	0.000207065	0.127873	-	-
scaffold_2:938642-938818	8.32973	4.37908	0.000290038	0.127873	-	-
scaffold_40:798155-798364	4.26926	4.39923	0.000276714	0.127873	-	-
scaffold_9:9940181-9940365	4.14734	4.35388	0.00030761	0.127873	-	-
scaffold_16:2355747-2355941	-4.23336	-4.28237	0.000363535	0.129276	maker-scaffold_14-snap-gene-11.74	lipoyl synthase, mitochondrial
scaffold_23:5233675-5233910	-3.1709	-4.26096	0.00038219	0.129276	maker-scaffold_25-augustus-gene-1.97	probable methyltransferase PMT2
scaffold_16:4408430-4408690	6.38074	4.08471	0.000577102	0.139018	-	-
scaffold_16:6382886-6383033	5.51875	4.06247	0.0006079	0.139018	-	-
scaffold_3:5428728-5428930	4.20231	4.09182	0.000567585	0.139018	-	-
scaffold_5:14797411-14797647	6.21572	4.05648	0.000616488	0.139018	-	-
scaffold_6:12300202-12300283	4.42978	4.06709	0.000601372	0.139018	-	-
scaffold_8a:7443700-7443805	7.07632	4.18646	0.000454894	0.139018	snap_masked-scaffold_22-processed-gene-26.71	berberine bridge enzyme-like 18
scaffold_1:1013990-1014310	3.86873	3.97405	0.000747528	0.14432	-	-
scaffold_11:4320675-4320727	6.56133	3.95285	0.0007855	0.14432	-	-
scaffold_1:18348045-18348434	-5.48848	-3.86813	0.000957466	0.14432	-	-
scaffold_12:9510523-9510848	4.88428	3.85142	0.000995559	0.14432	-	-
scaffold_17:1856093-1856205	5.48203	3.86557	0.000963214	0.14432	-	-
scaffold_17:3383857-3383945	7.48568	3.8911	0.000907447	0.14432	maker-scaffold_27-augustus-gene-16.59	PREDICTED: uncharacterized protein LOC105107761
scaffold_19:4814704-4814964	5.20217	3.87006	0.000953152	0.14432	-	-
scaffold_2:14019929-14020198	-6.96944	-3.88361	0.000923471	0.14432	-	-
scaffold_2:23103186-23103591	-7.49892	-3.93174	0.000825232	0.14432	-	-
scaffold_5:10161540-10161743	-2.35572	-3.9855	0.000727784	0.14432	maker-scaffold_1-augustus-gene-37.88	mechanosensitive ion channel protein 3, chloroplastic-like isoform X1
scaffold_12:2824621-2825862	-5.56965	-3.68906	0.0014538	0.158724	-	-
scaffold_1:23454780-23454879	6.17703	3.72793	0.00132793	0.158724	maker-scaffold_6-augustus-gene-51.63	protein TIFY 10A-like
scaffold_13:3631600-3631780	1.90189	3.77011	0.0012036	0.158724	-	-
scaffold_13:4466932-4467141	6.38996	3.68597	0.00146429	0.158724	-	-
scaffold_14:5256269-5256521	3.57063	3.73744	0.00129885	0.158724	-	-
scaffold_18:1480274-1480383	4.52975	3.647	0.00160327	0.158724	-	-
scaffold_2:17864983-17865269	-3.31028	-3.72733	0.00132981	0.158724	snap_masked-scaffold_8-processed-gene-35.48	caspase family protein
scaffold_23:2097392-2097808	1.70229	3.77386	0.00119312	0.158724	maker-scaffold_25-augustus-gene-17.49	pantothenate kinase 1 isoform X1
scaffold_2:5558190-5558604	-2.79111	-3.66186	0.00154878	0.158724	maker-scaffold_4-augustus-gene-44.70	microtubule-associated family protein
scaffold_2:5669626-5669722	4.78377	3.67367	0.00150682	0.158724	-	-
scaffold_28:3318664-3318947	3.98779	3.67742	0.00149372	0.158724	-	-
scaffold_29:1477496-1477791	-5.81409	-3.68193	0.00147813	0.158724	-	-
scaffold_3:9546450-9546822	-6.94304	-3.64859	0.00159734	0.158724	-	-
scaffold_38:1155389-1155668	4.07439	3.63334	0.00165501	0.159944	-	-
scaffold_5:1985798-1985975	-6.39223	-3.6196	0.00170874	0.161297	-	-
scaffold_8a:7179030-7179278	-5.41233	-3.60863	0.00175284	0.161699	-	-
scaffold_21:5496318-5496350	3.71632	3.5634	0.00194693	0.16798	-	-
scaffold_24:4912318-4912483	5.57316	3.57237	0.00190682	0.16798	-	-
scaffold_3:15936321-15936518	4.94762	3.55474	0.00198646	0.16798	-	-
scaffold_9:3551747-3551914	3.22681	3.57503	0.00189511	0.16798	-	-
scaffold_1:12726519-12726631	3.39145	3.48086	0.00235726	0.176927	-	-
scaffold_1:16576224-16576386	4.56712	3.50824	0.00221249	0.176927	-	-
scaffold_1:33164296-33164535	4.09254	3.4802	0.00236089	0.176927	-	-
scaffold_26:700559-700817	6.16695	3.48228	0.00234956	0.176927	-	-
scaffold_4b:10719750-10720116	3.59522	3.49422	0.00228548	0.176927	-	-
scaffold_6:5353066-5353222	4.60495	3.4936	0.00228876	0.176927	-	-
scaffold_8a:6032382-6032645	3.24694	3.47356	0.00239738	0.176927	-	-
scaffold_1:11395430-11395551	-3.62979	-3.42329	0.00269272	0.177361	maker-scaffold_9-snap-gene-46.62	truncated transcription factor CAULIFLOWER A-like isoform X1
scaffold_1:12692955-12693089	5.26523	3.42543	0.00267941	0.177361	-	-
scaffold_18:6428818-6428948	-4.19072	-3.44156	0.00258149	0.177361	-	-
scaffold_6:6917327-6917462	5.75086	3.45432	0.00250649	0.177361	maker-scaffold_2-augustus-gene-34.79	unknown
scaffold_8b:2633358-2633447	-4.62816	-3.42501	0.00268204	0.177361	-	-
scaffold_8b:2633474-2633635	-7.22977	-3.42066	0.00270913	0.177361	-	-
scaffold_9:7579019-7579164	1.84008	3.44648	0.0025523	0.177361	maker-scaffold_5-snap-gene-37.134	protein GDAP2 homolog
scaffold_2:4623871-4623918	-3.05197	-3.41268	0.00275945	0.177787	-	-
scaffold_14:5488543-5488844	-4.94575	-3.39023	0.00290607	0.178007	-	-
scaffold_15:4791618-4791749	5.46921	3.38545	0.00293827	0.178007	-	-
scaffold_252:10026-10241	4.64047	3.38663	0.00293031	0.178007	-	-
scaffold_4a:7522750-7522999	4.30909	3.38712	0.00292699	0.178007	-	-
scaffold_15:4843718-4843801	-3.15654	-3.32345	0.00338891	0.185929	snap_masked-scaffold_13-processed-gene-24.50	peroxisomal fatty acid beta-oxidation multifunctional protein AIM1 isoform X2
scaffold_18:2125286-2125586	-3.51125	-3.33901	0.00326983	0.185929	-	-
scaffold_28:1079517-1079811	3.95651	3.35528	0.00314972	0.185929	-	-
scaffold_31:2099793-2099950	5.24576	3.34998	0.00318836	0.185929	-	-
scaffold_3:15107357-15107860	-1.52938	-3.32335	0.00338969	0.185929	maker-scaffold_12-augustus-gene-27.42	probable methyltransferase PMT24
scaffold_5179:1763-2048	-5.24483	-3.33141	0.00332748	0.185929	-	-
scaffold_7:11852378-11852480	-6.53126	-3.33053	0.00333419	0.185929	-	-
scaffold_1:22510198-22510255	4.01007	3.31044	0.00349172	0.188972	-	-
scaffold_8a:2844318-2844652	-3.82426	-3.29232	0.00363997	0.191878	-	-
scaffold_9:11541957-11542174	4.33168	3.29607	0.00360879	0.191878	-	-
scaffold_1:14957621-14958201	-4.11173	-3.27328	0.00380237	0.195365	maker-scaffold_9-snap-gene-29.67	PREDICTED: uncharacterized protein LOC105127763
scaffold_1:14957621-14958201	-4.11173	-3.27328	0.00380237	0.195365	snap_masked-scaffold_9-processed-gene-29.14	DPP6 N-terminal domain-like protein
scaffold_8a:7727072-7727232	-1.93073	-3.27347	0.00380077	0.195365	-	-
scaffold_11:10767005-10767045	-2.7041	-3.21432	0.00435162	0.220791	-	-
scaffold_11:6001787-6001995	3.02716	3.19756	0.00452129	0.226567	-	-
scaffold_19:2446320-2446455	-4.42426	-3.18633	0.00463868	0.229615	-	-
scaffold_15:2000170-2000460	4.10506	3.17792	0.00472841	0.231236	-	-
scaffold_1:11951775-11951925	2.85668	3.15133	0.00502359	0.237102	-	-
scaffold_23:5016158-5016250	-3.80642	-3.15983	0.00492734	0.237102	-	-
scaffold_8a:6979339-6979429	5.01779	3.1543	0.00498979	0.237102	-	-
scaffold_11:5895227-5895400	1.82336	3.12374	0.00534881	0.243942	-	-
scaffold_11:9939971-9940096	3.53942	3.12588	0.00532281	0.243942	-	-
scaffold_32:1488964-1489208	-4.73483	-3.13364	0.00522988	0.243942	-	-
scaffold_6:3904926-3905052	-6.5643	-3.11359	0.00547352	0.246856	-	-
scaffold_13:13129-14038	-3.39357	-3.09972	0.00564852	0.24921	snap_masked-scaffold_17-processed-gene-0.33	unknown
scaffold_2243:1203-1499	-4.48104	-3.10153	0.00562533	0.24921	-	-
